# Supplementary material for: Identification and sequence determination of a new chrysovirus infecting the phytopathogenic fungus Dothistroma septosporum
Source: Arch Virol. 2023 Apr 18;168(5):144. doi: 10.1007/s00705-023-05768-9 (PMC10113357; doi:10.1007/s00705-023-05768-9)
Supplement: Supplementary file 2 — Supplementary file2 (FAS 66 KB) [file 705_2023_5768_MOESM2_ESM.fas]

>CAG77602 Amasya cherry disease associated chrysovirus (4)
-----------------------------------MTGGHKHKTPGTSQTDKKFAKKLAASMDNLKAGFATNKSVAD--YTMKLQSSMSRYE----------------------------ENRISNLFAIVMPGGTGKTRWAREYGLVDVDELVSPD--------EHENLYAVRKAVLM------QKGDWVVHNSEWANRVRFTLMKLDYN-RPVVLLCHTEEFAYEVGALPILAITMDEGVWR----KNIENRGYLGKMFSELSYESVRTHT--KVQMFK--ANSNEQVERAILRVM--SLVGIPSAAPLKYDA----DNPTPGYSAGLPDWVMKG--EK---DKCHLELLMDMYDQDC-----------VPKE---CMDYFCRNET---IPASYGFGITMNDWARVFGTITYY----------MRDIKHE---IPEGDP-EDIWPYSSDREKTRLNVNMKRLLTSTNLMDIE-GAKTLAA-------THVGA-------TNGFVSTLVSFWTGIQE-------------------LY-KD-----EV----DLMPLCLVGQANWV---------YCQKMVHDLMRQSRHYMNTEVEQQT-KQSIM-------YMDQLVGRRLFKPD---WQKEVDDRQGNHGFAQHMAYDPNTGT-WEVEQYRKDFNHALNDAFARVKSAPRA-LN-----IKDYADFFSKRGEWLTKG---------STVYNEIPKEHRQT--VVSIVDETG-----DLIRSVDVRHNKKSLFE-MSNVFHLLGD---KFELRNITKAVPKLNECGYKDRTLLPGSLFHYLMFSYVLEFVEKQAQIGSVRVNAPSDNDI--RYM-DKKMTQGVYHMMFDWANFNAFHSAEEMSLVIEKLAYVVP----APPDYDMFVKGVAASMWDMILMDPDGEVHKIETG-LYSGWRGTSFLNSVLNSCYTTCARMSYERIHKYDPFVYIDHGGDDIDGGIRNMGDGVKMPVVMEKMQFEAQKIK-QMIGID-SEFFRITFTASGAYGSATRALARFVSGNWEGSGVIPLRE---RISGLMDQMAKICRR-GFHQEVGHTLLSLAIAHWGRVKPDKDWLALPAVAIHGCEEQGG-LGVPDKDGCVWWLDK-EI---RGKVSDRKVLPPGKLVAEETIRNLAAELNRLNIDA-VHTGPVATKLAAMSFDERGE----------ETFETLEKA-------------------DAEVVKKVSVIVPKVDEHEFEKMMA-YVETN-RSVKKDLARLERYRMLEGHL-QTNGVTITSEDLAKMLQIN-LPEGALLFNP---SKYYRRLVGEEWAKVIEEYWLA-CM----QYAGYDKDKAEDVFETLTYMVSVVFKHHV---
>CAX48749 Aspergillus fumigatus chrysovirus (4)
---------------MTFGHTNNRSRPNNGERISMMATQFDIVRGGRISKQLSKLRSMRAYSQSGERFFGQNKWSRE-----QYEHSMARYN--------------------------ELAALRHNLYAVIMPAGCGKSYLAKKYGMVDVDELIARQ--------EHDSYVDARGAIIV------GKGDWKDHNNIWFSRLNETLDLLDYS-MPVIIFVHTEETALEIGAKPIAFLRLTETAHE----MNIKHRDPQFRQWSRESLKRCRVSG-DVPNQMV--FSSNRDLEAFFLSIL--NASGIPVGGPLQFSE----AIWNDSYAHDVPGWILRG--ERLGDPTVSINQLRLLFNEGK-----------VPKE---CVDFYVRHSY---VPTQFDFGVSMYEWSQALGQLPPC----------YNDHVDF---DTEGDM-MKVFPPSSPKEITRANVRVRQLIQTFDIFSHW-DCYQIGA-------WHVGE-------RQTFVSNLLCCWKGITQ-------------------FT-GV-----AA----LVFPWFRVCQKDWA---------NKLKTLHSLVRCSRFLMNTEISEKE-RQALM-------YMDLLVGRSEYTID---EMSEVRLRASDTYETKHLSYDPDRKM-FTNRKYKEDFIVAVEEAYSRLRIKPKP-VN-----VDSFMDFYQRRSTWLTKG---------SLVYNTLSPFMKKY--YVQILDAVA-----NTVLEIQGRHNKKSLFE-VWEIGEVFQGV--NETNFNITKAQIKYEVGN-KDRTLLPGTLVHFIVFTYVLYLAEKQEQVGSVRLNAANEVDI--RYV-DRKMSEGIFHVLYDWANFNEQHSAWEMGLVIEKLNSVIV----APRDYSFFVEAIVAGMYNMGLHDREGKIHKIWQG-LYSGWRGTTWVNTVLNFCYVHVALVNMERLYGVSVAIMLDHGGDDIVLGLSDPTYMPQFLETMDSMLFKANKWK-QMFGVR-SEFFRNTITDGSMYASPTRALASFVAGDWEGAGRATVRE---RVVSLLDQIAKLRRR-GCSEELCQGLTISTISHWCKVRDGEEWLALPPVVIHGRVEDGG-LGVPDRDNNVWVLKD-KVP--EVNEEWYKVVVPDYKASRDYVEVLARDLEKFCLVI-ERREELARKLAEDSYDIEKAVDH-------EQWRTLLDF-------------------HTEVVDKYEITPDVTDDVIFEGFVV-YEVDE-ETERK-FDAAARYQEFVSYL-TFNEKAISKEELVNIMSDGQVSLEALEFQG---DIYYARLVPEFISYRATLFCRD-MI----NQGVLDITTAGHVFRVICSMAKYVFGHLA---
>ACT79255 Cryphonectria nitschkei chrysovirus 1 (4)
------------------------MVGLKERQIKSQLAQGFGPRAAARSAVRHDRAQLVPLIREASNAFGSSKNGAE--YEARISASMSRYD----------------------------SRRRSNLFAIVMPAGHGKTHYAKKFGFIDVDELATPA--------QHNELVSMRQAAVS------GITTWSAHNMAWVGILNKTLDLFDYS-KPNIIFVHHEEAALEIGAVVLAGLRLTKTAFE----MNIRTRASDDKLFSHASYDSWGKMR-FTPNMKD--GLTNREVERLIIKIL--CVNNLPVAAPHMYEV-----NRSPYYAQSCPPWVLRG--ESPPDRDVDISELVSLFEGGI-----------IPRE---AVDYYVKQGY---TKTSLDFGLGHGDWAPTLAKVASA----------IGEPQDF---DPDGDL-MEVFPPRETKEVTRSNVTLRRLDETFAIFEHD-DVYSLCT-------YHVGE-------PHVFVCSLIAEWKGLMV-------------------RL-PC-----AR----LVARWFCVSYDKWP---------NILKELHTLVRTSRFLMNTEITEKE-RQALM-------YMDLLVGRTSYVIN---EMNEVDKRGGDTYESEHLSYDPNLQL-FTREQYKKDFPRAVRKAYARMRYTKQPKLN-----VNSFRQFYRRRKEWLTKG---------SLVYNHLPPESRKT--VVQALDSVN-----QSIIDLEARHNKQSLFE-EMDLAELLRHV-GDASDFNTTKTMIKFETGR-KDRTLLPGTLIHFIVLTYVLELAERLSQVGSVRLNAMADEEF--LWY-DRKITTGLFHVLYDWADFNEQHTASEMSAVIKELDLAVQ----APEDYHIFIHAISESMYNMSLHDRDGNRHKIWRG-LYSGWRGTTWINSVLNFCYIDVALTSFERIYGYDPVVYIDHGGDDVDAAVDSATSMPKFMAIMDDMMFNANAWK-QLFSTR-SEFFRNTVTSSRAYASPTRALASFIAGDWEGSGKVTMRE---RVVNILDQASKMARR-GIEHEFANGLAICALTHWCKLRKEDSWVSMPRVIIHGREEDGG-LGVPDWDGCVWKLQE-QVP--DMSGSWLTMLKPSMLSSRDYVDELSKDVERLSLEL-VRKEQLAEKFAKDGHELGH------------------------------------------------------------------------------------------------------------------------------------------------------------------------------------------
>ABQ53134 Fusarium oxysporum chrysovirus 1 (4)
----------------------------------------------------------------------------------------------------------------------------------------------QNWGFVDMDLLCTVG--------EHELLNDMRLSALR------KQSEWDKHNKLWIEKVNGTLDYFSFK-EPVVIMVHSEIIALQIGALPLAGYASTDELFKRAYNQKLAAGNTPGAHLMALNRTEFLTSS-CIEMKNKRLFRSFEEGEGLVLFTL--NLNDIPVAAPLKYSR----KIRAYGYSEECPEWVIEG--DK---SKLNVQELLGLYHHTVLDEGSDMREPGVPKA---CMDYFLCNEE---IPSSLGSGRX-----RYLAN--------------ASRLKPF---NCTADL-GEIFPYKYKKNETRANITVSRMQKTMQVFDDD-DCYYIAS-------HHVGK-------PNNFVAGLLCYWCGLGQ-------------------HTGNL-----RP----IIREMLCTNFHWWS---------GVMKDFHSFIRQTNNFWGVHLDEGL-RHKLL-------YLDVLLGKEQEECD---WMQEIEDRTWDQAMPEHRSYDHTTQLWWTNKQYVRDFNRALDGAYCRL-GKPVA-RD-----VPDFQAFYERRGEWLTKG---------STVFNDLPSDMRKY--TIDLINEVG-----DVVERVQARHNKKSLFE-VMDAIPELGD---RFELFNATKIVTKLDENGHKRRALLPGSLMHYLVFAYVLYFVEKDNQVGHVRLNAPPDDDI--VYF-EQKMAV-VPRLLFDWANFNLYHSAWEMEQVIRKLEFVVD----APKDYALFVSAISEAMYHMVIVDPDGKQHPAGRG-LYSGWRGTTWINTVLNCVYTNTAEASFERLYGREPYRYIDGGGDDHDGGLNRPEDGYRMLAIMRKMNFKASAIK-QMIAMK-SEFFRNTVTVNGVYASPVRTLTTFVNGKWEGSGNVPIKE---RITSILDQVAKMRRR-GVEPLFCNTMGVMCLSHWCKVNQDNEWLDLPGYVIHGSVDDGG-FGVPDDHGKVWRLKD-RVP--EPVVTGEAASPPGTLATRDWLRVLCREVEQLNVD---------------------------------------------------------------------------------------------------------------------------------------------------------------------------------------------------------------
>YP052858 Helminthosporium victoriae virus 145S (4)
-------------------------------------MQKRQQQERESQGERRLARHIESSMEVIRGDFSSSKTDHD--YTMRLENSMSRFS----------------------------KRRIDNLFAIILPAGTGKTYLAKKYGFIDVDKCVTYN--------EHVLLYHERKKILE------GERRWADHNESWNSKVRGTLEMLDYS-RPVVILCHSEEMAFEIGATPMIAVLLREDAWR----ENIKDRTKLGKQFSELNRMTVEKHT-RKVQVCR--AKSNDIVEKLVIRAC--NAYGLPVACPNKYTT----ES-NPHYGLSCPEWVMTG--DV---SKMDVNVLLSLVDDDE-----------IPKE---CADYFFRSQN---MPASFGYGQSIGDWAEWMAKVRYA----------SNDARDL---DLTKDW-MELFPYANDREKNRMNVGLKRIMENTNLINDE-EILDILR-------HHVGE-------NHQFVTMLVCYWAGIGR-------------------FL-PE-----AD----LLRPMMKVNFTWWK---------VVMKEFHSLVRINDYVMNTKIESEEHRQSMM-------YLDCLLGRRIFIAD---EDAEIKDGTGSSGGMTHMSYDPVVRR-WSVEQYRKDFMFALENLHIGMIEKPKD-PG-----IESFSQFYARREEWMTKG---------SLVSNTIPREYLEY--TVKIVDDVN-----NVVQEVTKRHNKRSLFE-CYDAINLMTD---KFELFNVTKAVEKLNENGHKDRVLLPGGLLHYIVFAYVLRCAEAQEQLGSLRLNAPPDDEM--RYI-DVKMHAGLSKLLYDWANFNVQHSSEELATVISFLGKVVQ----SGNDYKEFCDLIADAMFNMVLKKRDGTLVKLDKG-LYSGWRGTTWDNTVLNGCYMGVAKLCFVRLYKYDCALFADQGGDDVDQEFAQPEDAYRMLAVLDRMGFEATKSK-QMIGRN-SEFFRVTITRTGAYASPVRGLATFVAGNWEGTGNVSVKE---RVVSLVDMAWKLIRR-GVDAAFMITLTEVAITHWAKIRKDLDWMKTPQEVIHGAEECGG-MGIPDKDGMVWIVEP-PIP---DPENTMEVSVPGKLAAMDYVAVLDRELRSNNISI-EKWEMVAEKMAEGAFDVYKD----------GAFEVLLEY-------------------KGNVVEKKPVVVPKWDEMAFRVLME-FEGSK-KTVAKQMSKLERYESVLPYL-SVEGREVGKKAILEAMGIT-GNMDVLDFKG---DVYYRRLVGEPFGRLVTNFCKT-GL----FLDELGKEQAEDLFRTLCYMGSKLFDHHI---
>AAM95601 Penicillium chrysogenum virus (4)
-----------------MTVSGRSSWQNGKTTNAMRAGKLATERDLESANYGSRSVEKLRHERAVGNLNKGRFLGMNKWSDEQLKHSMARYE--------------------------DLAATRHNLFAVIMPSGCGKTSLARTYGMVDVDELVSRA--------EHDQYVEMRNEIVC------GRGDWHDHNTLWFARLNQTLALLDYS-VPVVIFVHTEETALEIGARPVACLTLETTAHE----MNISGRGPKFREFSRESLRSCKPSN-RVPNQYR--FKSNKELEAFFLEVM--NVSGLPVGAPFKYST----SIWNSSYSRDVPGWILRG--ERAGTQQVSINELRLLFEQGK-----------IPKE---CVDYYVRASY---VPTQFDFGVTMFEWSQALGQLPGC----------YNSRRDF---DTLTDL-MGVFPPHSPKEVTRSNVTLRTLCHTFDILSMP-DAKEIAS-------YHVGE-------GHTLVTNLLANWKGITQ-------------------FT-TV-----SH----LVFPWFKVCERDWS---------DKMKTLHSLVRCSKFFMNTRITEKD-RQALM-------YMDLLVGRGEYTVD---EMAEVELRTDDTYNTKHLSYDPNRQV-FTNQQYKKDFITSVEEAYVRLKIEPKP-VN-----VDGFIDFYHRRASWLTKG---------GLVYNKLPPEMKKF--GGQVFDAIY-----NTCREIQGRHNKKSLFE-VYELAEVLQGA--NENNFNLTKTQIKYEVGK-KDRTLLPGTLVHFVVFTYVLYLAEKQGQIGSVRLNTDSEVDI--RYF-DKKMCTGVFHVLYDWADFNEQHSAWEMGVVVDYLKHLIV----APRDYAVFVEAIVAGMYNMGLHDRDGNVHKIWRG-LYSGWRGTTWINTVLNFCYVHIALQNVERLFGVRVVLYVDHGGDDIDLGLSEPAVMPWFLEVMDAMLFKANKWK-QMFGTR-SEFFRNTICDGRVYASPTRALASFVAGDWEGAGRATVKE---RVVSLLDQIAKLRRR-GCSEELCQGLTIATISHWCRIKDGEDWLSLPAEIIHGHPDDGG-LGVPDRDNNFWRLEE-KVP--EINEEWYKVVVPDYKASRDYVNVLARDVEKFSLVI-EEREKLARKLSEDSYDIEKSVDH-------ERWKHLLNF-------------------RTRVIAKELAVEPMEDSVVFEGFLE-YEVEE-GTEKK-FDLASRYQEFVSYL-SLNGRAITKEELLDLMSDGEVCLEAIEFQG---DIYYARLVPEFIAYRATMFCKE-AI----NKGVCDAISAQLFFRTICWMSASVFEHAI---
>ADG21213 Verticillium dahliae chrysovirus 1 (4)
-------------------------MDLRQRQERARLNQGTTVRSATRAARHGSNHGVVPLIRQTENAFASSKAGAE--YQQRLESSMSRYR--------------------------VLREQRSNLFAIIMPAGHGKTHYAKRYGFVDVDDLVAPR--------LHNELVDMRYAAMH------GRSTWTKHNDRWVGAINKTLDLFDYS-EPVVVLLHHEETALEIGAIILGGFRLKQTTFK----LNISSRTADDRFFSETSYRSFDDLV-ATPNKID--NLDNQNLERLLIKTM--CVNNLAVACPHKYER-----NQSQYYKQSCPEWVLQG--KPPIDRDIDMAELVRLYDSGI-----------IPRQ---AVDYYVNLGY---TTTSLDFGVTLNDWGPVMAQVADG----------IGEPQDF---DVNGDM-VEIFPPREPKELSRANVTMRRLDETFAIWEHS-DVYDMCS-------FHVGE-------PHVFVSGLVTAWKGLMV-------------------KL-KY-----AH----LVAPWFCVSYDHWT---------KAMKAVHTLVRTSRFLMSTEITEDE-RQSLM-------YLDLLIGRTTYVIN---EMAEVDKRGGDHYSSDHLSYDPRVQL-FTKAQYREDFNTAIKTAYTRMRYTKQPRLR-----VQSFRDFYLRRKEWLTKG---------SLVYNHIPSSQKRT--VVQALDSIN-----NVIVELEARHNKQSLFE-EMDLKDFLKLV-GDAKDFNVTKTMVKYETGK-KDRTLLPGSLIHFFTMTYVLELAERLEQVGSARLKALPDDDF--IWF-DRKMVNGLYHVLYDWADFNEQHSADEMAAVIAELEHTVE----GPSDYAYFVQAVSSSMYDMQLQDREGKRHKLWKG-LFSGWRGTTWINTVLNFCYSNIALMNYQRLYGEDPVVYVDQGGDDIDSALDNAPAMGKFMAIMDNMLFNANAWK-QMFSTR-TEFFRNTITSGRAYASPTRALASFCAGDWEGSGNMTMGE---RVINILDQVGKLTRR-GLDQEFGNGLVLCALTHWCKLRKEDSWVNMPAEVIHGQESQGG-LGVPDWNGCVWELET-DVP--CVKDTWMAVLKPSKLSSNDYVEELAKDLDALSLEL-VRREELATRLAEDAYDVELKLDK-------LNWQTIIGF-------------------RTKVLSKRPVVEYRREDKLFDDFMH-FRVSD-EMIRK-YTDAARFSELAGHV-CVNGRELSKTELVDIMGDGRVRLEALDFKG---NPHYRRLVPDFMGRRATFFCKE-AI----NSGAADEEVGQYVFETICYMAREVFGHSM---
>ACU11563 Anthurium mosaic-associated virus (3)
-------------------------------------------MDSEIKNDSGRFSADKIVSRKLRAYLGSTKCTLE--YRERIFSSLGRLN----------------------------DKVIEGLYAIVIPSGGGKTTMAREFGFIDVDEVIGNQA-------VMEKLVLERRELIR-----WGKDRWEEHNKVWYNQVHSVLAKYDFQNNPGIIMVHTEEMAYELGAQPLIALTPKDSLYK----QRMKGRNELERMLAVDNLEIVRHRT-QSVDIIG--YGSWKELKQLIAGV---AWEEVEMAAPFRDYNRKPAHGWPIGYGEDVALWIMQG--K--TDDVEDMRIVERLHREGS-----------VPDI---CLSYYSEKIYGIKKIETKGETLCR-EWISICGEITNC--------GKMDTVTEM--EVIANDL-NLVYPYESKMAMNKRTIGLRRLLENMEAMRND-IMRTVLL-------NRRGS-------NQNLVVGILIWVGGVLS-------NMRV--------EI-QD-----SV----LRSEILLVPDEDWI---------KMGKKVHDMVRRTGTFFGTTINVQE-AQKLM-------YLHMLYGRFVYQVD---EEAEIDKRKRELNDTKMAYLDGE----WRVDEFDKLELEGIRDAYRRLCDSITP-QR-----VMDFSEFWKRRRSWAAKG---------STV---VYEGEKKY--MLEIVDEVI--------RQLELRHNKKSLMEDEAECCKIISGIIRDL-GRNDTKMVPKFESAA--KRALLPGNLYHYVVFSYVLLIFENCASIGDVRLGNDRDNSF--GAF-DSKLETNLTRFVYDFADFNAQHSRRSMARVMSVLSETVD----PNETLGFCLKWMSLSFNKMEVIKEGGGVEKLKSG-LYSGWRGTTWINSVLNHAYMYVARVCFNRLYGYEPFVEYEGAGDDVDGVVKDISTAGKLYRITVEMGLESNVQK-QLFGKR-AEFLRVSYESGYAGSSICRVLGNFISGNWEGEG-GSVSD---RLTSAIDNILTLGRR-GLDESMVKVLYRCVLMHVGRIFDGDEWIGLSPCILHGRMEDNG-FGIPDEDGCVWELEK-KAP--APDGWLGYIKLPAKTASRDWVDVIDEEIRDRGLKV-GDVDRLSELLARDSYDVKSVADRFGTEISPEIWKKYWTY-------------------KCKVVKKYKIETDVIDEGMLLDFLE-WLGGEETPTLDQLSKLEILGPYIETIVSGDDKPVTEEEWYGELYDAPRRLENMKLQR-----WKVVLCPPLVQSKIARWCKE-MV----ANDMVTQFTGMRIYQIVSNTYGSIFGFEI---
>AKU48197 Brassica campestris chrysovirus 1 (3)
MSNITKKNTIASVTAQTINGAAKQTVLRSDSVSTSSTGVGVRKDGTRPPKKEGRSKKKEVKPVSEAIPYGREGRIQH--KVKEYEATMRYYL-------AHSATIGSYKQELLRMIEQNRDAMIPNLHAIVMPGGHGKTHLCTQYGFMDVDDLVGGE--------DFCALGDIRYRLVE-----SNTMEWTEHNQKWYKCIRSTLLSMTFD-LPTVVMVHSEECAISIGATIMGVIALEDSAFE----ANIRVRKRVGQAFSRISRQFVLHRSMNTINM----CRSNQEVEAAVLALC--NILEVPVACPYKYTK----RVPNKWYGLGVPEWLLVG--D-VDNREGQAEDVLSLALRKL-----------IPKA---CADHFFNANCP--TGVSHGYGVTMWEWAKIMGRIMGS----------IPKRKLF---HHEGDM-FDIFPPDSQAERHRVNITLRRLITECKILDNS-DTRTIME-------YHVGE-------KHVFVSGLICHWLGLGS-------------------QV-AI-----AD----YIYPLYLVPLNRWT---------ELLGEFHNLIRLSGWYCTTELSTED-KQALM-------YMNMYTGWQMYEAD---WEKVVEERRVSRDDD-FVSYDPRTGR-WTRAQYLVDFDVALEMGYSRMFGQPKA-VN-----VDNFVQFWKRRRSWVAKG---------STVLNQIPKEMLSY--VLEFGDHMS--------QKIKMRHNKKSLFE-NHEIIGLLTD---TPETWNMTKCVPKLNETG-KKRELLPGTLMHYLVFSYVLYIAEQQQRIGSTRLNVNDDDNL--AYY-DNKMIAGLHHMLYDWANFNAQHSVDDMAKVIAMLEKIPG----VPEDYGYFCHAIAESFYHMWVIDPKGGKHKIEKG-LFSGWRGTTWINTVLNFVYVSVGVMCCERIYSDFKPAYFDHGGDDLDVAFYKPQDCYRMMSVMDRIGYEATRIK-QMVGYD-AEFYRNTINARGVFSSPSRALANFVSGNWESGGAKTLTE---KTASILDQVAKLERR-GVEPGFCNSLIKMALSHWLKVKIEDDWFVIKPEVVHGKIEQGG-LGVPDEYGEVWNLSK-EIT--RPGDRALDAYLPGVYCSSDYVDVVESDLNALHLQL-GGKSNLIKKLAKQSYDLEQFRER-------AVFADMNKI-------------------DTQKVSGEKVIVPMWDPNLFEEFLT-WMSCG-GADLH-LEKIDMLKEFVGHI-FLGDRELRLADLIAIFVNARVSEDVVSFKS---NHYYRRLVPDFMASVIDKFTRY-HG----NMLDVEVEEMDRIFNTICYMVHDIYEHKA---
>ALW95408 Colletotrichum gloeosporioides chrysovirus 1 (3)
-------------------------------------MSGRMTRMSQTSKKKVEQAA--ANIQARVQYFGSDKGRID--FTAEVLSSMERYE----------------------------KRRRDNFFAIVMPSGSGKTQLCDKYGFIDVDRLCTIA--------EHEYLNDLRLDAIN------GKDTWDEHNKVWFELLNETLDLMEFK-EDTVIMVQSEVIALGIGALPLAGFILDDKTYQMVYNQKVERGNRAGALLMAENRAQFLSNT-NIVMKTKKMVRGFEMMEAKVIETL--NVNEIPCACPLKFSL----RYPGYGYGPSVPDWVTKG--ER---KYMNVVELLDLHRSGM-----------VPKQ---CMDYFMRDPE---IPASYGFGVRDNEWSQFFANMRAS----------IGSPQNF---DPRDDL-GKVFPYKYEKNLTRANMTVSRLQKGMELLDDE-EAYEIAS-------HHVGK-------PNNFVTAILCYWQGAGR-------------------FS-KF-----RE----FIKKAMCVNFRFWG---------QVFKEFHNLIRVSDYFFGEKVXEEE-RHRMM-------YFDQMLGKEVEDAD---WKQEIEDRTWAYELPDHKSYNDDIQM-WTQEQYMVDFDRALSFAYSRLGNRWNAEVR-------SFADFYERRGSWLTKG---------STVFTQLDSTMRKY--TIDLINEVG-----EIVDKLTARHNKKSLFE-VMHAIPELGA---DFELFNATKIVTKLDENGHKKRALLPGTLMHYLVFSYVLFFVESDAQIGSVRLNAPPDDDW--VYF-EQKLAA-IPRLLFDWSNFNLYHSTWEMERVIKKLEGSVY----APEDYGVFVTAIAEAMHHMVIIDPEGQRHKAGRG-LYSGWRGTTFINTVLNEVYTQCAEMSFQRLFGREAYRYKDGGGDDHDGGLNRADDGYRMLAIMRKMNFKSNSIK-QMVAMK-SEFFRNTVTSTGAYASPIRALVTFVNGRWEGTGQVPIAE---RVGAILDQVAKVQRR-GVDAHFCNTMAVLSLSHWCKVNEDGEXLDLPGYVIHGHPDDGG-FGVPDNMGLVWRLRD-RVP--EPKVIGEAREVPGTLATRDWLSVLCREVRSLNIDV-DIDEKKVIDTAKSSFEAYS---R-------YDYTEVLKF-------------------RTEIVGKAPAVEPRNNESAWEFMVE-FMAIE-KHDLK-IGKLMRYQELIPYM-TVGGKPMTRQQLGEAMELG-VNTEVVDFKG---DVYYRRLISEPLAKVVTEFCME-AI----AREIYSLKEGEETFKDLCFMMFMNTEFKI---
>AFE83590 Raphanus sativus chrysovirus 1 (3)
---------------MTGRKMNVINRGSSCSQYGGGEVISATSRVSRQGGKKKQKVGGLAQLEAKRGYVGMPDVRLD--IGEEVRKVMDSYEIQMKYYLAHSSSIGSYKAKMNQLVNKVGRFEVPNLWALVMPGGHGKSWLSREYGFMDVDDLVDGN--------EFYELCQMRYELIE-----RGDLEWTVHNERWYSSLRATLEAMTFE-RPTVVLVHSEECALEMGAKIMGVIVLEEPQFE----VNIMGRDSLGKSFSRISRAFVMHRSMNEINVYR----SNDEVEGAVLALC--NILNIPVACPYKYSY----QYENSWYGRSTPRWLLEG---SVVGRENETDHVLKLALQGE-----------IPKE---CVDHFVQNASP--NKTSHGYGITMAQWGYMMGRIVGS----------VRRPQKF---DLTGDM-FEIFPPDSMAERHRVNVTLRRLITECDILNDA-DVLDIME-------HHVGE-------KHVFVSGLVCHWLGLGV-------------------ET-SV-----AD----KIYVLYLVPQEQWS---------QLLSDFHSMIRLSGWFCTTKISEEE-KQSLM-------YMNMYTGREMYEPD---WEKVVNERKVVEGSE-FVSFDPRLKR-WTRAQYLDDFDFCLQHAYSPMISNPRP-VN-----VKNFLEFWKARRTWVAKG---------STVMNHLPKEMLSY--VIRFGDRMA--------DVIRMRHNKKSLFE-NHEILDLIRE---TADTWNCSKVVAKLNETG-KRRELLPGTLMHYIVFSYVLYVAEAQEPVGSTRLNVNDDDNL--AYY-DRKMGNGLHHMLYDWSNFNAQHSTDDMAKVIQYLARIPG----CPEDYSTFCCAIADSFYHMWVIDPDGDKHEIKKG-LFSGWRGTTWINTVLNHVYVAIGVMCCERIYRDFKPAYFDHGGDDLDVGFMAPQDCYKMMVVMDLIGYEATKIK-QMIGYD-AEFYRNTITARGVFASPSRGLANFVSGNWESGGAKTLRE---KASSILDQVWKLQRR-GVEPWFCNKLTSMALGHWLKIKIEDEWFTLNEEIIHGDPAQGG-LGIPDERGEIWILDK-TVI--VAKDKDLSAFLPGAYCSSDYVEVVDSELKGSFLHL-RGKEGLINKLAQQSYDLEQFEER-------DLFREMNRQ-------------------SVKKVGSIMVLTPRWNEVIFSEFQH-WCAEG-GRALR-LEKIETLKEFVGHI-FHNERRLTLKDLMTVFMNEEVTENAINFKA---NPYYRRLLPDFLASLVDKFTRW-YG----NRLDLTLDEMEKVYTTVAYMISVIYEHHA---
>AJA37498 Persea americana chrysovirus (3)
-------------------------------------------------MSSRRFDADKIISKKLKQYLGSSKCTIE--YMRSMRSSVDRFN----------------------------EREIPGLYALIIPSGGGKSTAAKEWGFLDIDNIIGNQE-------AMEKLVLARREMIR-----WGTNKWEEHNREWYDMVHSVLSRYNFEEKPNVILVHTEEMAFEVGATPLAALIPSKGLHN----ARLGNRNELERILAVDNLRIVENRT-KSVDVYT--YNTWQELEQYLACL---VWDVMEIPAPFRAFKKKPENGWPAGYGEDVPMWVMQG--R--ISDDVDIKVVEKLFDEGA-----------IPGI---CLSYYTEKMYGIKRLESEGLRDG-SMWIDICCEINDC--------GNMGEIGYQ--EVMNGDL-NEIYPYESKMAMNKRSVGLRRLMENVDTSRND-IMKEVLM-------KRKGS-------NQNLVTSIIIWVGGVLV-------GLRP--------EI-QE-----AV----LKSGVLLIPDDNWI---------DMCKQVHDLVRTTRQFFGVKVNAQE-TQRLM-------YMHMLYGRFTYDVD---EDSEIEKRERELDGTK-MAYCGGE---WSSEEYDKLEVEGIRDAYRRLCDGVAY-TR-----IGEFVEFWKRRRSWAAKG------------STVIYEGEKKY--IIQIVDKVV--------HELELRHNKKSLFEDGTETMKILNSVI-EGVGRNDSKIVPKYESAA--KRALLPGNLYHYIVFSYVLWAFEAGVAVGDVRLGNVRDESF--HAF-DDKLETGLTRFTYDFSDFNAQHSRKSMARVISLLGECVD----PVDSMKFCLKWLSISFGKMELVKKDGTKKPVKSG-MYSGWRGTTWINSVLNHAYMYVARICYNRINGVDPFVEYEGAGDDVDGVVKDISVAGKLYAITLRMGLESNVTK-QLFGKR-AEFLRVTYERGYAGASICRALGNFVSGNWEGEG-GTVSE---KMSAAIENIMSMGRR-GLEEIMVRILYRCILGHMGRIFEGEEWLPISPCILHGRIEDNG-FGIPDADGFIYELES-KAP--APEGWLGYIRMPARSASEDWVDIIEDEVREKGYKI-KDRDRLVEMLARDSYDIKSVADRFGTQISPEEWKRYWRF-------------------KCEVVKKWSVETTETDEGLLMEFLE-WLGSEETPVLDKLESLSVIGRYSEMMVRENGEQLRSEDWYGELYDAHCRVEAFVARR-----WTPVRCPPVVQSKIAKWCKE-ML----STGELTVFSANYIFKVIGNTYAKLFPMEI---
>AGZ84312 Botryosphaeria dothidea chrysovirus 1 (4)
------------------------------------------------------------MSATLGASYSGTPHGPN--VTRLTGRGTAGLR---------------------------PLPAWRDMVSIVLPSCCGKSTLCSRYSGLDLDDIVADSSDYDMDA-ELDEMLAMREAGLI----HGDKHQLIKQNELMLTRARRFFATVSPDSNLKVVYCHTAEMAEALGLRVLAVYSLPDEVVA----ASQRMREA-DVVVRGATMRLMREQR-EANWHYA--RRHDLEHVEVK------AYSTLVHSVGEVLSR-----ARVLQYTDQARDYVAMA--FNQPKEAELLNRSLAILRSRS-----------QLPWLKAVAARQLQLSLGASAPCEAHHEHNHPMWARIVHAVASA-----VVEPALTYVPEW----DEDTW-RDQYPLGPGNAQFAMCNISDWVRMGGAAMADP-DSWVWFKQIC----AHRGS---------RYERVLCHLVFGDVV----AY-VVRP--------EH-RE-----LL----NRLPLGSLSDVDFA---------VMAKEIHNNVRVGLNYLGVALAPSD-LAYFT-------YFDCLAGRLMGEED---IEAEIEDRTRLQKAKIFFEDGR-----WSQSAFDTRLGEAIQTAYDEVSANIGKVLVEMSDQVETFEAFLKNRRRWVKPG--SATGSPKADVYLRVPGDRIEQ--LEELTTEIS---GMTVLVLKRVRLNKSAVFE-FPEFVDMVKQALEDYVPNSFTKYFFKKEPSKVKSRALFPGHLIHYIMVSHILYLVEKGGPIRNSRIMADPAAQREDHWF-WRESQDWCVHLMLDYANFNETHAIKHMQQTILGTKAIFAKHNRLSADLRKSIEWVSESFERIAI-EHEGDLVIFTHG-LLSGWRNTSFTNSILNRAYLSVLGQQVEMLVGFHPFLNYQSGGDDVAAEGRTLYETAVTLRVGKVMGFEFKDIK-QLIGYRYREFFRLFVSEDGVYGSLCRMLGSALSGQWSNSILPKFVDPVAKLSSVIEVARKAGRR-ARSASFMEKMAMCAFEKWATEGELR----FADHIVHGTRETGG-LGIPNVYGDVYELDGTFMP----TENYEPVGMPTDASGELAASMIEDAQKFLPPEATLPHEVLATQMAAGAFTSSVAQNRGPGVLRVGLARQ-----------------------DRKLIRVKRIRAEEFPATTSALFQERL-----IRSRDWLRAHRQAGARYSAL-SQAVKHPYRRVLAGEICKRVP-------------------------------------------------------------------------
>HQ343295 Fusarium graminearum dsRNA mycovirus-2 (5)
-------------------------------------------------------------MSTFSASYSGTTVHRQ--ATLDYTSGEVEDF--------------------------EKLAAWDSAIAVVAPVCHGKSTLASHFGGYDADDLVADEGLGREEDPEWEEYCAHLPAPGE----QQTQHALQEANRIRFRRLQRFFSICVPDSNAPVVYVHTLEYAHKLRLNVKLVLEIDLGAIS----ESERF-ADMTTTDAEQYLESIRRQQ-SANREFA--VRHGYSRPQYCP-----SYTDAYYAAKRVVERDCSAHLRPNFYTEHISPQLASA--DPVVSLINKCTTVLSTNAFGK-----------YEKA---IAARAMSNLYQEAALDVTHQHHNHARWASEIHRVATPAYYANLKTFLTNREPIK---ADEETI-RAAFPIAAGTPKFAVVHVSDWLKRDTTEY----NGLAWSTQLLTTQRHGNAS-------ACSYERLLSTMMYDKILEDNPKYA------------KM-RD-----AS----RRLKLGLLPASEFA---------KRSSACHNLIRISGTVFGEVMPESQ-IGLLT-------YWSSLAGRSQEEVD---IEKEAAERAVMSAPKRYYSKALGR---WSGEEFDARLHRAIVHGFSETTTEISDKIYDIAEWATDFDEFLKHRKQWVKSG--SATGAPKTDLYLAVPAEYRNM--VSEVAESVAEGVSLTLHRVRRLRLNKSATFE-FPEFVQIVKDALRDYKPNSFTRYFTKKEVGRAKPRSLYPSTLMHYIVCCFVLTLVEKGSPAKGTRQQARSDQQRKDHWL-WVETYDRVTALMMDYVSFNEQHENKHLKDLINSLKGWYSQFGLLTADMKWAIDWVQESFDNIVL-EVGDKHYQFMNG-LLSGWRMTSFGNSWLNKAYMAVIKEQVLELSGRVVLEHAQSGGDDVMALETSLSNAHITLNIGQAMGFSFKAIK-QLISNKYREFFRLFATGSGVYGSVCRIIGSAASGQWSNSVVGTLVEPSVKFASVIDVMAKIMRRSDFPLAFGECMTACMYDKWARIEDKR----MTVAVLHGTVASGG-RGIPTADGTMYELGGMKIMA-PRQSVVKLHGVPHDASDVAVETMRQAARSYVDESELLPAGTVAVGMANKVFHSALAQAQGIGVAQLAVPSDVEYY-------------------QQQPSITRVLTQGPVNDRRYR-----FWDKF-RELDNRLSSAKRAEAKLSSI-EQVLSTAGYNKALDSIALE-CGVEAARLRN--KMDWTLYGYAR-VALTEDYYDD--VV----WLATLCADDESNMNYIAAAFATDLSD--MMRY
>KP876629 Fusarium oxysporum f. sp. Dianthi virus (4)
-------------------------------------------------------------MSAFNASYSHTTVHRQ--ATLDYTKGDVEQL--------------------------EMLPCWKDCAAVVAPVCHGKSTLAMQFGGYDADELVADEGPHREDDPEWAEYVSCMPTLGG----AFDEQKQIRANQIRFTRLLRFFSVQERDYNLPVVYIHTAEYAHLLGLNIIAIAELDLEAIA----ATSRF-DGMSSLEQHHYLESIRKQQ-SANREYA--QRHGFEAPQYYP-----TYTEMLYSMKHKIETRFASELRPSFYDKHVSPEPAGS--QKMDTILLRCARIMETNLYTR-----------AEKA---IAARTMFSQFGETAIDITHTIHNHTQWASVIHRVATPAYFANIRKY-LATHDRYICPNSEDAV-RDAFPLAAGTPKFAVCRIYDWLRFDTTEY----DGEAWSVQALVTQGVGDGT-------VWSYERLLSTLFYDKII--------------SDQYPHT-GA-----VM----GGLGLGFLAGVEFA---------KRGSECHNLVRITGTIFGHEFDESL-IGLVT-------YWNSLAGRSPLEVD---IEAEAEARAAMSAPKRYFDTKLNR---WSSELFDLKLHEAIVDGYSEATNTAYEKIAQMAEWATDFDEFLKHRKQWVKSG--SATGGPKTDLYLRVPAEYRDM--VADITEEVAVGVNMALHKVARLRLNKAATFE-FPEFVAIVKEALRDYKPNSFTRYFTKKEVGRANPRSLYPATLMHYVVCCFILTLAEKGSPVHGSRQQATEDQQRTDHWL-WVETCDHVTALMLDYVSFNEQHERAHLKGLIGSLKVWYSRYGLLTPDIAWAIEWIQESFDQIVL-QVGDKHYHFING-LLSGWRMTSFGNSLVNKAYLAVIREQVLEITKKVVLNHEQSGGDDVMSLELALANVHLVLRFGEAMGFSFKAIK-QLVSKRYREFFRLFATREGVYGSVCRILGSAASGQWSNSVIGTLVEPSVKIASVMDVLAKVMRRADMPLSFAETFSYCMYEKWARIGDKR----MMLTMLHGTTATGG-RGIPMADGSMYELEGVEIMR-PRESIVEMVGVPYDASIVAVREMVEQAKKYVTADGILPEKEVALTMARKVFHGALAQSQGLGVAQLAVPDDVEYY-------------------TQAPKVRKKLTQTAIRDATYE-----FWPTF-NRMNVQLEAAKKASAKLAAI-KQALNDKGYATALETIAVE-AGVEPIKVRL--REEWSLYGFAR-MALTEDYYND--VV----WLATLCADTEQQMNYIASALTTDLWVMGMLHY
>AB560761 Magnaporthe oryzae chrysovirus 1-A (5)
-------------------------------------------------------MAERYGEDVGSLGSGEPVFGAS--YTNIWHSTLLASD-------------------------GSVAAEGPALYAIVLPLSCGKSSLASVLSGYDIDDMVVNADAMQADD-EWRAMLDARTKGWA----YEDKAAYRLANDLMLRRARRFLRSFEGDDNAPVVYVHTRELATALGLKIIFDGYVEEAAW-----LSCRRQLESDAVTRDRDLRAYRGQV-AANRAHA--IRHRQPEPIPFT-----SHSRLAEAAEAAIRQ----AGLCVGNPRDLADRTRLC--G--APPQVMLDLAHSICRDKH-----------RPAWLRAVAAKLLRYRMGEVLPQEALAADNYSEWARVIHAADQH--------RVAEAPAQE---LRGPNW-SEVFPYGAGNSRFALVKIGDWIDYTGTSAMG--FGYEWFRQMVT---RREGT----------YEQASCMLLMGDVF----DY-MA-P--------EL-HP-----LI----QRLPMGSLKLDHYA---------EVAKEIHRLVRSSVTLLGRRLDAGQ-LSVCT-------YWDCLAGRYLGSGD---MEKELADRTSEQKPRVWVSRDGT----QSADRFAHEFACEVRALLHQTIADGGERMRSVTDMVASFDTFLEYRKKWVRPG--SVTGSPKTDIYLQAVSERESM--IAEVADDLA---AMGTYVLANVRLNKAATFE-FPEFPAIVKRVLADYVPNSFTRYFIKNEIGKPAGRPLYPSHLLHYVVGQFALYALMKAQPIPKVRLTAERDVAMDEHWM-WMQAREFTVGVMLDYDNFNEKHEFADMQLIMRELKGLYRTAGVLSPDLKAMIDWVAEAYDRTVL-EYDGELHNFKHG-MLSGQAPTSAINNIINGANKRLLIRQVEELTGRVIFQKRTSGGDDVAGETYSLYDAYLAVKCGQLMGLAFKDVK-QLLSSDYYEFFRLFVSVEGVNGSLPRALGSICSGQWSNSVKAKFVDPAAKLSSVTEAAFKISRRAGGNATFREKLCATAFKKWATYNEQV----LVKGFIHGERHSGG-LGVPMSDGSVLDIEP-IQW--PDEEMVRLKGLPSDASRVVVADAVEQAAQLVGRDSVEAVDVVANRLSEQVFKANVAAMEGSRI---GQLLGSWEG-------------------PRTVRVRDVLRIAEADVAATAPTVEEFRAAY-AKHKTMIDYYRQVGARYDAL-AGVVKPKARERLARASCNG-TPCDYKKLHF-WKEKLTMYGCGTYL-LTEDTYDAASML----ALVVSAELSNEAVSRRLAECAVALNRAGMVNY
>APR73428 Isaria javanica chrysovirus 1 (4)
---------------MAFTKTQGYREPETTVSEDVLKNTMRGAVKAARRRNKPGLVSLAKYAPGQRTFLGQSKSREE--YEVKLANSMARYE--------------------------QIRSKRQNLFAFVMPAGHGKSTLARKYGFVDVDELITER--------EHDYYIEMRTGIMC------GRDTWTDHNSKWYPRLNQTLDLLDYT-MPVIIMLHTEELALELGAIPIGYFKLEKNVFM----SNIEKRDALSKHFSILSYNESIASS-KMRNQVM--CSSNEMLERSLLEIL--NLSSMPVACPHKFSS----AIWNNCYARTVPGWILRG--ERAGEKRVDINMLRQLFEVGD-----------IPKE---CVDYYVKHSY---VPTQFDFGMTMFDWSKELAHLPPT----------FRDRTEF---DTEGDM-IDIFPPQCAKELTRANVTIRQLRQTFDIFSHP-DALEIAE-------YHVGE-------PHVFVSSILSAWKGIIQ-------------------KF-SV-----AE----IVKPWFKVSFRNWS---------DRLKSLHSLVRCSRFLMNTEITEEE-RQGLM-------YMDLLVGRGEYKID---EMNEVRARYGDGYGTKHLSYDPVTKA-YTNKQYKKDFELALDAAHLRLKVTPRK-VN-----VLSFLDFYERRRSWLTKG---------GLVNNTLPKGMKEF--SSQIFDGVA-----NTVEEIRGRHNKKSLFE-MHELYDILAGV--NGDNFNTTKTMIKYEVGR-KDRTLLPGSLAHFIVFSYVLVLAEKQDQIGSVRLNALADVDI--RYF-DRKMSTGTFHVLYDWADFNEQHSADEMAGVIRKLSETMP----AGPDYPMFCEALVRGMYTMGLEDREGVVHKIWTG-LYSGWRGTTWINSTLNFCYVFIALENLRRITGSEVVLMVDHGGDDLDLMLSQPDVMPLFLEIMDNMLFKANKWK-QMFGLR-SEFFRNTISGARVFASPTRALASFIAGDWEGAGRSTVRE---RVGSLLDQIGKLRRR-GVAEAMCQGFAMSTISHWCKVKEGEEWLDLPDVVLHGCEEQNG-LGIPDRNNEVWILEK-PVP--QLEEGWYKVVVPDCKASRDYVRVLSRDVEQFSLVL-ERQEELARKLAEDSYDIEKTLDR-------VQWRELLSF-------------------DCKVLGKRPVIEVMEDQAVFESFLE-FEPDE-DMATK-FNKAARFQEYCGNL-SFNGMPITKEELVDLMSDGEVSVEAIEFTG---DIYYQRLVPEFIANRAVTFCRA-AI----NGNYLTVKEADRCYKIVCWMASRVYRHMV---
>ALD89090 Macrophomina phaseolina chrysovirus 1 (4)
----------------------------MSGINNQMKFESRKARREAKKSKDQGIIELEKYELKDSKFMGTNKMGQY--YEEYVAESMGRYL--------------------------KLKERRRNLWAVLMPAGHGKTWLAQKYGLVDVDELITLE--------EHEKYVAMRVAILN------GIDTWSGHNEQWFSRMNQTLDLFDYS-RPVILLCHHEEIAHELGASVLGSILLDEKTFE----ANIAGRTELSKKFSRNSYKSFKLSRFSNQNLLH--SKSNDDTEKFFLALM--NLNNLPVAAPYKYLR----IHKNYHYASDVPDWILTG--EKAGDEDVDLKYLVNLHDRGK-----------IPKE---AVDYYVRESH---LVTSFDFGAGMWEWTKELARLPPV----------MNEVREF---DKDGDF-GTIFPPRGPKEMTRANVTIRRLVQTFNIFQHE-DAVGIAG-------AHVGE-------PHIFVASLLSAWKGLVQ-------------------FT-SV-----SG----LVLPWFKVHSMHWT---------SRMKDLHSLVRTNRYFMNTEISEKD-RQSLM-------YMDLLIGRAEYTVN---EMSEIQKRGGETYETKHLAYDPELKR-FTNRQYKTDFAQSVKQAYSRMRLNPKR-IN-----VRSFAEFYERRKTWLTKG---------SLVYNNLEAKQKRW--EGKILDHVN-----EIVLEAEGRHNKQSFFE-VADLLDIVATT--SAENFNRTKTMLKYEVGG-KERTLLPGSLMHFLVFTYVLVLAEKQEQVGSVRLNAMSDDDI--RYF-DKKMGNGIYHALYDWADFNEQHSADEMSAVISELSDVVV----GPTDYAMFVELISWSMYNMTLQDRDRRVHKLWRG-LYSGWRGTSWTNTVLNFCYTYCGLLSMERIYGKSCLLMVDHGGDDIDLMFSDPTMMPKFIRVMEEMLFNANAWK-QMVGER-SEFFRNTISGCRVYASPMRALASFVAGDWEGSGRSTVKE---RVVSLLDQIAKMRRR-GLNNEMANGFVMCSISHWCKIRDGDEWVNLPGYVMHGATECGG-MGVPDINNEVWLLET-AVP--EIDADWFKLIVPDMKSSRDYVSVVARELDRFSITI-RDREEMARKFAEDSFDVEKQVDY-------QQYKRLLDF-------------------KTSVTGKRKVVVAMEDDVLFEQFME-FRLDD-EIYKK-YAKASRYIEFAGQL-EMQGKTLEKEEIVNLMSDGIVSSEAVEFQG---DVYYRRLVPEFIALRITYYCRE-AI----NKKACSVEVAEDAFRILCYMSQRVFKHMM---
>BBC27878 Alternaria alternata chrysovirus 1 (5)
------------------------------------------------------------MSATLGASYSRTPTGEQ--GT-RLRSGVSHSQ--------------------------ARLPAWKELVAVVAPSCCGKSTAAQTFGGYDLDEVVADASDSTLDT-ELDEMLACREDGLT----QGRNDLMHRQNAIMLQRARRFFATVEPDCNPLVLYVHTAEMAAALDLEVLSVISLPINVVA----SSPRA-KATSDYERRVLLKLVEEQT-SANDEYS--RRHGLEKSPCT------SYEMVHSRIRSLLFG-----RGVLKMTPAAQAWLSAL--GPASSEEVVMNKAMAILRDRD-----------NIRWLRASAARYLLGSLGEAAPHEAQQACNHPTWARIVHAAASA-----SRNLSAGAVPSW----TEAEW-REQFPLGPGHAGFALCNVSDWLEMTGPAIHAD-GAYEWFRQVV----QLSGT-------GVKYERLMCLLSFGDVL----AY-VV-P--------QW-QE-----LV----YRLPLGALPDSAFI---------TIAKEVHGAVRSGLNYLGRELQVKD-LTYFT-------YFDCLAGRIIGAND---IEAEIEERTNPQKPKVFFQDGK-----WSQEEFDKRFREAVAVQCDSMARSMGKVLASLGDQVESFEEFLRHRRLWVKPG--AVTGAPKADVYLKVPESKMKE--LSDVAEEVA---DMTIVVLKRVRLNKSALFE-FPQFVELVQEALADYEPNAFSRYFWKMEPGKEGGRALYPCHLLHYVMVSHILYLVEKAQPMDNSRYPASATDQREDHWL-WRESHDAAVHLMLDYANFNETHSRKHMQMMFKQQRAVFAQHHALTESLEQSFRWVEEAFERICI-EHEGNLIAVSHG-LWSGMRNTTNTNSLANPAYLRVIGEQVAVLTGISPLTSAQTGGDDVAAEARSLYEAVLILRCGGAMGFGFKASK-QLIAYKYREFYRLFVDEHGVYGSLCRMFGSAFSGQWSNSVLAKFVEPAAKLLSVVEVARKAGRR-ARSLSFMEKVVTCAFRKWATDGEEQ----LAYNLVHGTKATGG-LGIPTALGDVLELDGYA----EPEERLEVVGAPAAASMELATKVTTEVSNLLSPECAVDVRQLAAQLSEGAFLSAVAQNRGPGVLRVSGSRR-----------------------NPKLVRRKAIRAEEFPKASSNL----FYRKL-ASAREWMQAMRRAGAKYASL-SQAVKPKYRRLLAEKVCQGIPGAEAELVYF-WKEELELYGCATYL-LTEDYYADV-VM----LALQQHKCTSDTVSRKAAELAVGLANDGFMHY
>ALO50142 Penicillium janczewskii chrysovirus 1 (4)
-----------------------------------------------------------MQSPTLGASYTSSPKLGG--GT-RLGRSMSNEE--------------------------KRPLEWGALQAVVLPMCSGKSTYALRYGGYDIDDVVVNTGELKIDD-ECDRMLELREAAVW----RGEREGLHEHNEILLKRARRFLEICSPDSNAPIVYIHTVELADALGLPILACIELDEQIIR----ETKRFKNA-SLSVQGHTLTIAREQA-AANAVYL--QRAGYGTPRRCR-----SFFELDAYLDANIGK----HISQNSETKAMIEVLTSR-----MHEREKLDALYAYVKRSG-----------QPDWAKAVASRNLVHALGDAAPQEAHHHHNHPGWARYIHAVYSR--------VPRSVPGDWHIRSITEDYVRERFPMGPGSSSFALFDISSWLRHTPESAWL--EGWHWARQLLS---HPQGA---------TYERLAATIVMGDAL----SY-AK-P--------QY-GE-----IC----SRLPLGLLNTEEFS---------VVTQHAHALVRAGCNYLGRKLPTAD-LALFT-------YWHCLVGRHLGKLD---VEKEISDRTSVRAPKFWYFPDGR----KSSSEFSRRLRGAISRSYQHLGVVAKDKLLTMEEDMRTLESFLRIRKSWVKPG--SATGAPKTDLYLTATVEKEAL--AKELGAELL---DATHLVIRKMRLNKAATFE-FPEFPQLVQEALDKFEPTSFTRYFTKYEVGKLEGRALFPANMMHYIVTSYILFLAEKGGSMPNTRLNAPADQQLLDHWL-WHDTRDYVFGLMLDYANFNEQHEIEHMQMVIGELQYYYSKHDLLSDSMRQAFKWVMDSFDAIVF-EVDGKGHKFNHG-LLSGWRCTSWVNSILNVAYMDVIAQQVHQMTGIRVLTSAQTGGDDVAATTASLYDAVVVLRVGEAMGFEFKAIK-QLMGSKYVEFYRLFVSSDGVRGSLCRMLGSAVSGQWSNSVIAKFVEPASKLNSVVEIARKAGRRCELNMSIMEKMTLCAFEKWARHDDIE----IARELIHGTVATGG-LGVPTPAGDVYELEQAGVP--ARADSLEIIGLPHDASDVSAERITTAVRDLLGKEAAMKSSVLAEKMSRSVFIGAAATARGPRLA--QRLQRRVDY-------------------TRKPRITRIKRVRPEDVRARHNTM--LRHRL-DEHKELIRSYTRAKNRFDFL-RAGTVDSYAEPLAMAVAKDNVGVDPLKLIR-WRERNTLYGCATYM-LTEDYYDAVITL----AVIESKDGDEDEVSRIAAGYAKGLSEEGYTFY
>ALO50149 Penicillium janczewskii chrysovirus 2 (4)
-----------------------------------------------------------MNTPTLGASYTRTPTGGN--STRLFASDNDAKL-----------------------------KEWEGLHAIVLPTCCGKSSAALRFGGYDIDDIVADASIDELDT-ELDAMLGAREDGVH----GNDSSAMHRSNRLMLMRARRFFATVSPDDNPLVVYCHTAEFAQALGVPVGLVVHLDEEAVS----NSIRMTRETTPEVRNVTLQVYREQT-AANREFS--RRHGLSSRDCY------SYSDVQQCVWSALVR-----CAVLAPCRQGDEYHAML--DSRPQLSDVLNRSHAVVRTTS-----------TPNWVRACAARQLKLSLGDLAPTEAHAAHSHPAWASIVHIVASQ--TGHVPEQAYASIPDW----SEEEW-REYFPLGPGNASFALVNVSDWLARTPSDALRS-TAYSWFRQLL----LVRGT---------KYERLLCMLVMGDVS----HY-VA-P--------QY-TE-----LY----SRIPLGLLSDVVYA---------TISKQIHAAVRVGCNYLGQRIPSRD-LTYFM-------YFDCLAGRVIGTED---IDAEIADRTRLQSPKKFCLGGE-----WSESEFDNRFTGAVQKAYDHLTQGLGAKLRAMTNVIDTFDHFMEERRTWVRPG--AASGAPKADLMLEVPASQAEA--LDAISTDLG---HMTVLILRRVRLNKSAVFE-FPQFVDTVKEALRDYVPNSFTKYFFKFEPGKFASRALFPSHLLHYIMVSHVLFVAEKGGVIPETRLTAGPEAQQEDHWL-WREMHDTAVHLMLDYANFNEQHSIKHMQATILGLKGVYSKHLSLTPDLARAIDWTVESFERICA-EQDGKLVRFTHG-LLSGWRCTTWVNSIANVAYLDVIRQQVQELTGRSVLVRTQSGGDDVAAEECSLYDAALTLRVGEVMGFEFKAIK-QLISCEYREFFRLFITREGVYGSLCRMLGSALSGQWSNSVLPKLVEPATKLSSVVEIARKAGRR-ARNLNLMEKMALVAFDKWATTGEEC----LVDFYVHGTKETGG-LGIPNVTGDLYVLDG-SPD--ERPTHLKPVGHPSDASSVTAARIVDKAVSLVGPEAVLPTATVASTMAEGAFVSSIAQNLGPRALRVGGRRQSHKV-------------------------VRVLRIREEDVAPGRTSAD-YQHSK-LALRVQLDAMKRAGRRYAEL-APAVKPAKKLDLARSVGAS-EGVGGDLLYY-WQEEHVLYGCATYM-LTEDYYEDVVLI----GLLQRGRDRC-AVANRCAELAMGLRNDGYMWY
>ASA47445 Shuangao chryso-like virus (4)
-----------------------------MELDFGILKKKSSVKLKKKYSVTLDESPCSFDSNSFDCSFGFGRLGST-----SFSMLANRYK----------------------------AAEIPGLYAIVIPAGGGKTTLAHFFKQLDVDRILPEA--------FETELRKIRMSTFNSVVSGGTRASWLRHNSIWARYLSLSLSNFDFSETPRVLFIHSHEVATVIGAKVIGILIPEEDLHK----SWIHDRDYEARALSDENRCFLLKYAKDLPNMFT--YGSSLELYRIVSSIIANTVGYAPGISEYMNISEIDTVMLKQGYDVTMPSRVKTG--KF---EYDDLDSIIEWCKAGR-----------CPWW---YVSVWCEKYSPGLIADGA-YSFESYPWLHLCYTINTI--LRNRRITCDISRSMV---KSNLDW-FGFFPHVDALTESRAGVSLRSVFKYLDPAYID-DYLVLLLN------CHVGS-------HHSFVTSLVVYYLGVVQ-------PMRP--------EL-RD-----KV----IDCGMLLVPEEQWV---------AVHGDIHKLVRAGQTFFGISIKDKE-YACLQ-------YTASLYGRRNYSLD---PEAEIVKRQQTRLGSKCAQLHHG----SNSEAYIEDFKAGVRLAYSRLGQRSK--IR-----WTNFNEFYQQRYQWAASG-----------SVTNVPQGMSKFKEVVDVIAEVK-----DKIVTLSLDSNKKRAME-KLSSPAELALFLSENWAYNVTSLAPKPNEPA-KNRVLMPGSFLHYVAMSYILGMVERTGDVGAVRVGDPDDNNL--SHF-DLRLTTGAYNFMLDFADHNAQHSSLEMGLIISLLEEKFSSKS-DPYDLNFFINWVVDSFANMQV-RVGLNNHKVISG-LFTGWRGTTWINSVACQAYVYVGIQACKRKYGSIAVEYFEGAGDDVLMKFNSAKDAFRFYGAMQSCGFDMQSVK-QMASHRRTEFLRTISSDGHLVCCVNRVLPNFVCGDLERSSD-SMLD---RLGGCYATIKMLERR-GLSRHVTKVIYRSYLDKWARVKDGDVYRDIDRTYLHAPTEQGG-VGLPDPDDNLWYLDC-PIK--MKTFKTRVLAGPNN-ASRDYARHLRDDLAAKGITV--DESRLVSKLMDDVYSTEAKIDV----------SDLVKV-------------------RSHVIALISPTNAVNKEVLDEVLAN-VDDERVRSYKKQWGTYNKYRQCVGCI-NE-----NLEVLLDKLGVNIDVDSLDELRF---ASNHCFLVPEYLLYNIGTYYRS-RV----AHRMMTVTEAQYYFNIACSTAKAVFGEDLML-
>AXP19674 Colletotrichum fructicola chrysovirus 1 (7)
----------------------------------------------------------------MGATFGASYTSVA--NRGTRIVGGSSLP--------------------------APLPFWAGTKAIVLPVCSGKSSLCFRFGGYDIDGMVGDASELPDS--ELDAMLIAREQAYM----HQDAGGMDKHNQLMLLRAARFLATVYPDTNPRVVYIHTVEMAVALGLEVIGVFSVEEQAIL----QSKRM-QAYTAQERLIFGRIAREQA-AANVTFC--QRHGLDQPTRMG-----SYHALTNRVESLLVQ-----HRVISMGAPDLEYIRQL--NNVASERELLSLAERRLYDKS-----------SSSWVKVSACHHITRSLGDAAPQEVHQHCNYVRWAEIVHSISAQ--RVPASRLNVNFAQ------AEDVW-REEYPLGPGNSSFALVNVSDFLKRTDVASHAG-DSYKWFIQLC----QRPGI--------TKYERLLCALVMGDVS----AY-VV-PRSGCSTAAQY-SEVTASQLL----DALDLGCLDDQTYL---------TVAKAIHAEVRVGCNFLGVPLQPKM-LSFFM-------YFDCLAGRLLGQPTAEGFEAEMQDRITPEKPKKFFINGA-----WSEAEFDKRLKEAIAVGYDYMATRQTRGLEKIIQQVETFEEFLKHRKTWGRAG--SATGSPKADIYLKVPRDHMLA--AEEVAAELG---DALLIVLRRVRLNKAAFFE-FPQFPQLVADALKDFKPNAFTRHFMKSEPGKEGGRYLYPCHLIHYVVVSHVLALCDKAGQLPNSRLNAPPSAQREDHWL-WRETMDTSLQFMLDYANFNETHAIKHMQETFTQLKSMYAKLGGLSKDLSNMIEWVVTSLDNMAM-EYKDEIVFWTHG-LQSGMRNTSHTNHVLNPAYLTVIGQQVEEMTGLPTFIREQTGGDDVAARAGSLYQAAIVLRVGQAMGFKFKAIK-QMLGMKYSEFFRLLITPEGVYGSLCRMLGSALSGQWSNSILPKFIEPATKLSSIIEIARKAGRRAMLNLTFMEKLYLCAFDKWATQEEEK----IAEELIHGTVASGG-LGIPYPDGSILILDG--QP--ERLERPVIVGIPTDASRHVAEAAVKDADELLGPGHTIPANTMAKTMAEAVFQGAVAQALGPRRVRVIGKMR-----------------------VPKVKAKLSIPREEFSSANSSKFMH-WT----ERCRESVENLRAAGAQYDSL-SGAVQPAARRLLARRICDKRGKVDHHLLYF-WKEEFFLYGCATYM-LTEDYYDDVVML----ALLNAPQCNSESVSRVACELAAGLSHDGYMYY
>AAA50508 Saccharomyces cerevisiae virus L-A
-------------------------------------------------------------------------------------------------------------------------------------------------------------------------------------------------MTILSPAARR-----------------------------------------------------------------------QASATYS-------------------QVAGFCYNTPTVMDS---------------------------------LANILDVDRN--------------------IRPKHFK-------------GLRLYTRSKVTAQHHTH--------------------LRPDEL-VEAAAKVSPRRKYYLMCVVELL---------------------------ANL-------QVDLEAAVATILAYVLT--------------------L-SE-----------KFVPIFLDSRAIWVGEPGPDALTARLKASSGQIKSIHT-----ADYEP-LTELF-------ELAVLMNRGVGHVS---WQAEKDHRLNPDVAV----VD------------QARLYSCVRDMFEGSKQTYKYPFM-------TWDDYTANRWEWVPGG----------SVHSQYEEDNDYI---------------------YPGQYTRNKFIT-VNKMPKHKISRMIASPPEVRAWTSTKYEWGK--QRAIYGTDLRSTLITNFAMF---RCEDVLTHKFPVGDQAEAAKVHKRVNMMLDGASSFCFDYDDFNSQHSIASMYTVLCAFRDTFSRN--MSDEQAEAMNWVCESVRHMWVLDPDTKEWYRLQGTLLSGWRLTTFMNTVLNWAYMKLAG-----VFDLDDVQDSVHNGDDVMISLNRVSTAVRIMDAMHRINARAQPAKCNLFSI-----SEFLRVEHGMSG------GDGLGAQYLSRSCATLVHSRIESNEPLSVVRVMEADQARLRDLAN----------------------------RTRVQSA----------VTAIKE------QLDKRVTKIFGVGDDVVRDI----------------HTAHRVCGGISTDTWA---------------------------------------------PVETKIITDNEAYEIPYEIDDPSFWP---GVNDYAYKVWKNFGERLEFNKIKDAVARGSRSTIALKRKARITSKKNEFAN--KSEWERTMYKAYKGLAVSYYANLSKFMSIPPMANIEFGQARYAMQAALDSSDPLRALQVIL-
>QHA33836 Salado virus (4)
-------------------------MEEGPRQSILRGNRTTKLRKKYSVIIEDKPYS--FEPNSFDCSFGFARLGRY--NMEELDLKFSNHR-------------------------------IDGLYAIVIPAGGGKSTMASLFHQLDVDKLLPEY--------AESELRKLRLNTHISVAGNGTRSAWMRHNTLWAQGLNMALSNYDFTNNKRVLFIHSPEIATIVGAQIIGVLVPSTDLHN----LWLEDRDCAARQLSIENRNMLVRYTSGLPYMHE--YYSELELRRMVSELIGSSVGYSPRITEYLPMANIEQLMSAAGFDTTLPLRIKLE--NL---EYTDLDHIVEWCKVNR-----------CPWW---MVSLWCNKYSPGLIADGA-YSMEVYPWTQLSYELQSM--ARTRVIPYEITRSMI---RANSDW-FGVYPHEDELTRSRSGVSLRSIFKHMDESEVD-DYLIVLLN------AHLGA-------HHTFVVSVVCYYLGVVK-------HFNK--------AL-QA-----LI----VDSDMLLVPENKWV---------ELHTNIHKLVRASQSFMGIELSNRE-YALLQ-------YTASLYGRRNYKLD---PEAEIRKRQKPRLLTKRAGMGVG----YNAETYINDFKDGVANAYSRLGTKGR--LR-----WSNYEEFFYRRYQWATGG-----------SVTNLPEDMRHMKDVSTVILEMK-----DQIIHHSLDSNKKRAME-RIANPAEMAEYLSRNWAYNVTSLAPKPNEPA-KERVLMPGSFLHYVAMSYILGMVERTGDVGAVRVGDPDDNNI--SHF-DFRMTEGTYNFMLDFADHNAQHSGLEMGLIIGFLESKFSSRS-NAADLNYFINWVVDSFANMSI-IMGKETHNVISG-LFTGWRGTTWVNSVACQAYVHVGVQACIRKHGALECDYFEGAGDDVLMKFSSAKDAFRFYDCMRECGFDMQSIK-QMASHRKTEFLRTISADGHLACCINRVLPNFISGDLERSTD-QLLD---RLGGSYATIKMLERR-GLAKTVVKALYESYLDKWARVRVGGTYYDVDRKYVHGHTIQGG-MGLPDSDDKIWYLSE-NIP--SVKVVSKVIKAPSH-ASEDYVNVMDKDLRDHGLTL--RRADYLQTLLKGVYDQGDE----------IVPVDIINV-------------------SVGAVAAVGLTKSVDPELLKKVMNS-LMDDKVREYKKQWAMLGKYKQALSCV--KEPREIALRQLGIYMRVD--AVEKIKFLS-----NYCFLIPEYLLYNIGLYYRS-RV----AFGDMEADEAEYYFSVVSSTASEVFGKSLQL-
>AWC67507 Aspergillus thermomutatus chrysovirus 1 (4)
-----------------------------------------------------------MNQPTLGASYSGTPTGSN--ATRLLADGANQHL-----------------------------PHWSGLKAIVAPACCGKSTLALRFGGYDVDDVVADGSTLELDS-ELDEMIGGREDGLF----SGDGEAMHRQNLIMLQRARRFLSIVEPDDNPLVLYCHTAEFAEALGLPVLAVILVDEDAIK----ASSRL-QQAPSSIRQATLRLFQDQS-AANVEFA--RRHGLDVVRCR------TYGGAAQRVRALLSR-----AGIISDGPHATEYYSML--DNSPKESELLDRCMALLRKDA-----------GPQWLRACAARQLRLSLGDTAPTEAHRAHNHPSWAQVVHAIFSN--ARTNP---VLTVPDL----SEDEW-RVKFPLGPGNASFALCNISDWVARSRPHIDMP-EEYLWFKQLC----SVAGV---------KYERALCFLTMGDVA----SY-VV-P--------QY-KE-----LL----HRLPLGSLSDEAYA---------PLSKLIHNNVRVGLNYLGRRVPVSD-LAYLT-------YFDCLAGRVIGTEN---IQTEIEDRTRLQEPKRFFANGA-----WSAAEFDQRFENAINAAYDHLSRGFWKTLQRLGSEVETFEKFLETRRQWVRPG--SATGAPKADVWLQVPEGLKSQ--LDDVTVDVS---GMTLAILRRVRLNKSALFE-FPQFVELVREAVDEYLPNSVTGFFWKHEAGKPESRALFPAHLTHYIMVSHVLYLAEKGGEIPNSRLTAGSEAQQRDHWL-WRESHDASVHLMLDYANFNETHSIEAMKSVMLGLKSVYARYGALSPDLQYAINWTAESFERILL-SYDGQLIRLTHG-LLSGWRCTTWINSVANVAYLRVIGEQVGVFTGRPVFLDFQSGGDDVAAESRSLYDAALALRVGAAMGFEFKAIK-QLISYEHREFYRLFVNEEGVYGSLCRMLGSALSGQWSNSVLPKFVEPAAKLSSVIEIARKAGRR-ARNLSFMEKMALCAFDKWATDGEHQ----LVDYVIHGTKATGG-LGIPNVYGDIYELDGGPV---QQEGSLKPVNVPDAASRPLAKKMVAEVEALLGPSAVVDVGTLSQEMAAGGFFSSIAQSLGP---------RTLRV-------------------AGQRVSRKVVRRKAIREEEFHGNSSSFVAAR-HRWGQELAAMKRAGKRYSAL-AQAVKPERRRDLATMVCLEYPGSDPGLLQF-WQEGLELYGCATYL-LTEDYYEDV-VL----LALLIEGPDIDRVSRRAAELAVGLKNDGYMYY
>AZT88571 Beauveria bassiana chrysovirus 1 (4)
-----------------MKDFERWQSPELSVSEDELRTTMRPAVKTARKRHQHGLVTLARFEPGKSRFIGSNKAGAD--YEARLQHSMARYD--------------------------RMRAKRQNLFAFVMPAGHGKSTLAQKYGFVDVDELITLK--------EHDYYIEMRTAIMA------GRDTWTTHNNRWYARLNETLDLLDYT-MPVIIMVHTEELAMELGAMPIGFFKLTKSVFL----NNIRHRDPLSKHFSMMSYNESVASS-SMLNQLV--CDSNEMVERSILEIM--NRSSMPVACPHKFST----AVWNECYGRSVPGWVLRG--ERAGERRTDINFLRQLFETGQ-----------VPKE---CVDYYVRHSY---VPTQFDFGVRMYEWSKELAHLPPT----------FRKPERF---DVEGDM-IKVFPPQSAKELTRANVTIRQLKQTFDIFSHD-DALDIAE-------HHVGE-------PHVFVASILSAWKGVIQ-------------------KF-GV-----AD----IVRPWFRVSFRNWS---------DRLKSLHSLIRCSRFLMNVEITEEE-RQGLM-------YMDLLVGRGEYSID---EMAEVRTRYGDGYGTKHLSFDPVAKM-FTNRQYKLDFELALDAAHLRIKTTPRK-VN-----VTSFLDFYERRRSWLTKG---------GLVANTLPKGMKQF--SSQVFDGIA-----NTVEEIQGRHNKKSLFE-MHELYDILSGV--NDQNFNLTKTMIKYEVGK-KDRTLLPGSLAHFLVFCYVLVLAEKQDQIGSVRLNALADVDI--RYF-DRKMSTGTFHVLYDWADFNEQHSADEMAGGIKRLSEHMP----AGPDYPMFCEALVRGMYTMGLQDREGIVHKIWTG-LYSGWRGTTWINSTLNFCYVFIALENLRRITGWEVVLMVDHGGDDLDLMLSQPDVMPTFLEIMDNMLFKANKWK-QMFGLR-SEFFRNTISGARVYASPTRALASFIAGDWEGSGRSTVRE---RVAGLLDQIGKLRRR-GVSEAMCQGFTMSTISHWCKVKDGESWLDLPDVVLHGCEEQNG-LGIPDKYNEVWVLEK-DIP--TLSEDWYKVVVPDYKASKDYVRVLARDVEKFSLVL-ERQEELARKLAEDSYDIEKTLDR-------VQWRELLKF-------------------DCKVVGRKPVIEPMEDRGIFESFLE-FEPDE-DMATK-FNKAARFQEYCGYL-SFNGQRVTKKELVDLMSDGEVSVEAIEFTG---DIYYQRIVPEFIANRAVTFCRA-AI----NGNYLTVDEADRCYKIVCWMASKVYRHMV---
>QGR26538 Chrysothrix chrysovirus 1 (4)
----------------------------------------MSHYSFDHDKTRPKPSSSVVELRNYVKGNKHLGFSKT--TELQIENSLSRYD----------------------------SIKRDNLFAVVMRAGCGKSHLAYKYGLLDIDEMVSDT--------EHDQYMDERDHIMA------GKSSWSVHNNKWMNRVNKTLDLLDYS-MPLIIFVHTEEAALELGARPIAFLKLSKHAHN----LNIRSRKGRDGLFSVANYELPDPSD-RVPNKYL--CDSNSQLEAMFLRIM--NISGLPVAGPFQYSK----DVWNTSYSRDVPDWILRG--TGTGSR-TNIKELVSLFDCGK-----------VPKE---CVDYYVRHSN---VPTQFDFGVSMWEWIKRLAPLPQM----------MNDKKKF---NVNDDM-MDVFPPKSQKEKNRLNVTIKQLQQTFDIFGHD-DIMQLCE-------HHVGE-------SQVFVTSLISAWKGIVQ-------------------DT-KV-----CD----LVFDWFLVNEARWS---------DCMKSMHSLIRTSRFFMNTEISESE-RQKLM-------YLDLLIGRGEYKID---EMKEVELRSSDTYNTKHLSYDTYLNR-FTNQQYKADLDQAIQLAHNRIKLNPKK-IN-----VMSFMDFYNARASWLTKG---------GLVSNTLPSGMKKF--VSQVIDPVA-----NIVSEIQGRHNKKSLFE-VSELWEILDNV--NDKNFNITKTLIKFETGK-KDRTLLPGSLAHFIVFTYVLELAEKQEQIGSVRLNAMGDVDI--RYF-DKKMSTGIYHVLYDWADFNEQHSADEMASVIRQLGEVVP----GHADYSLFVEAIVEGMYSMGLEDRDGVLHKLWSG-LFSGWRGTTWVNSTLNFCYESIALLNMERISGYSCVIYIDHGGDDIDLALSEPSLLPNFLEIMDSMLFKANKWK-QMFGTR-SEFFRNTVTGVRVYASQSKAIPSFIAGDWEGAGKATVKE---RAVSLLDQIGKLMRR-GVNKEMCQGFAMSAVAHWCKVKDGEEWVNLPQEIIHGREEDGG-IGMPDRNNEVWELEE-KVP--ELNEEWYRCIIPGHKASSDYVGKLAGELDRFSIVI-EQRERLAQRIAEDSYDIDTTIDR-------EAWKKLLKF-------------------KSNIKRKHKVVEDLDDDIIYEGFMD-MESTE-GLDNK-YNKAGRYQEFIQYL-SFNNRAVSKEELAHIMSDGEVSLKAIEFQG---NIYYSRLVPEFIAHRAILYCKE-II----NKGIVDSDIASYVYNVICSMSSRIYRHEL---
>QDB74971 Coniothyrium diplodiella chrysovirus 1 (4)
----------------------------------------------------------MPDSPTVGASYSGTPLGRA--GTLLTRAPSPGLI-----------------------------GKWSGLVAVVLPMCNGKSTCAMRFGGYDIDDVVVNDGELRCDK-EYDVMIGLREAGLW----DMQEQAMYAQNQLLLRRARRFFEQASPDGNALILYVHTAELASALGIPIVFAGAVDSIGV-----ANSERVMALSDEERRMTLRVAREQT-GANNAFC--RRHNLDHHIYS------SYSSMVAEIESALVR-----SGHYVHDQELDGLLQAT--GKRARATDRLDGAMRVIKRRE-----------GRTAVKAVAARAVIQSLGGMAPQEAHLYHNHPAWARAIQAGGQA----EDRSVSVATIRSW----SEAEW-KEKFPFGPGNSAFALCKLSDWVDATSDEEL---EQYYWFRQ------SCALN-------DVRYERLLSMALYCDAA----VR-SA-R--------KG-DT-----LVLAVMKSFPLGALNTEAFM---------EVAQHMHNITRISCTYMCKRVPSSM-LPRIT-------YLHCLSGRNFGVVD---MDKEIADRTSVRTPK-WYFVNGH----RSEREFDKRFTEAVRKSYDYLGTKTLDSMLRVFDEYPDFDTFMEKRKMWVRAG--SATGSPKTDIKLKVPAEMRYA--VEELSQDVL---ECGFRVITNVRLNKAAAFE-FKEFPALVKKALGDYVPNSFTRHFTKHEVGKPEGRALYPSHLLHYIVMSYLLTIAEKGGSMPGTRLLSPTDQQAEDHLL-WREARDVSVGLMLDYANFNEQHEIKHMRTVISELGSFFCKFHGLSKDVQDALSWASDALDNIVF-EYGDKSVYFLHG-LLSGWRNTTWNNSVINRANKLVIAQQVKDITGVSVLTEFQSGGDDVASEERSYHDAAVILRVGEAMGFEFKAIK-QLVSSSYVEFYRLFVSKEGVFGSLCRMLGSAASGQWSNSVIAKFVDPASKLNSIIEIARKAGRRSLFDMSYAEKIAICAFKKWATYDDIK----LADELIHGTIETGG-LGVPKVDGTVYELER-FVMDDASEEKVELVGLPSDASRVVAEKACAEVSDMLGAQAAEDPKLLAQQMSSAVFMGALGSSEGARTLQKLNRKAVYTY-------------------KPRVRRVKTIPAAAFAQERSGR----YMRDK-EKYAEAVADYRRAKKRYSSL-VKACKGMYKEALALKITDG-TNCDFEKLIA-WCDRITMYGCATYM-LTEDYYETV-MI----LALHTSDGTEDGVAWHAARYACGLANDGYLFY
>QIQ28417 Fusarium sacchari chrysovirus 1 (4)
-------------------------------------------------------------MSTFNASYTHTTVHRQ--ATLDYTKGDVEQL--------------------------EMLDCWRGCAAIVAPVCHGKSTLATKFGGYDADELVADEGPNREDDPEWAEYVSCMPTLGG----VPDEAKQMRANQIRFTRLMRFFAVQERDYNLPLVYIHTAEYAHLLGLEIIAIAELDLEAIA----ATSRF-DGLTALEQHHYLESIRKQQ-SANREYA--QRHGFEAPQYYP-----TYTELQYSLKHKIESKFSRELRPSFYDKYINPEPVGS--HKLDEMLLRCARIMETSMYSH-----------AEKA---IAARVMFNQYGETAIDITHTIHNHTQWASVIHRVATPAYFTNIRKY-LSTHDKYICPSSEEAV-REAFPLAAGTPKFAVCRIYDWLRFDTTEY----DGEAWSVQALVTQGVGDAT-------ICSYERLLSTLFYDKII--------------SDQYPEA-GA-----IM----RRLRLGLLPAVEFA---------KRASECHNLVRISGTIFGHKFDDDL-IGLVT-------YWNSLAGRSPLEVD---IEAEAEARAAMSAPKRYFDVKLNR---WSGELFDQKLHEAIVDGFSETTNTVYERIAQMASWATNFDEFLKHRKQWVKSG--SATGGPKTDLYLRVPAEYRDM--VADITEEVAVGVNMALHKIARLRLNKAATFE-FPEFVTIVKDALRDYKPNSFTRYFTKKEVGRANPRSLYPATLMHYVVCCFILTLAEKGSPAHGTRQQASEEQQRSDHWL-WVETCDHVTALMLDYVSFNEQHERAHLKDLIGSLKIWYSRYGLLTADIEWAIEWIKASFDQIVL-EVGDKHYHFMNG-LLSGWRMTSFGNSWLNKAYMAVIRQQVLDVTGKVVLEHTQSGGDDVMSLELALPNVHLVLRFGEAMGFSFKAIK-QLVSKRYREFFRLFATREGVYGSVCRILGSAASGQWSNSVIGTLVEPSVKIASVMDVLAKIMRRADMPLSFAETFSYCMYEKWARIGDKR----MMLTMLHGTTATGG-RGIPMADGGMYELEGVSIMR-PRESVVEMVGVPYDASIVAVREMVEQAKKYVTDDGLLPEKEVAIAMSRKVFHGALAQSQGLGVAQLAVPDDVEYY-------------------TQAPKVRKKLTQTAIKDATYQ-----FWPTY-NRMLVQLEAAKKAEARLAAI-KQALNDKGYEQALTTIAVE-AGIPPEKICL--REQWSLYGFAR-IALTEDYYND--VV----WLATLCADTEPQMNYIASALTTDLWVMGMLHY
>QDB74975 Neofusicoccum parvum chrysovirus 1 (4)
---------------------------------------------------------MMDSSPTFAASYTGPATMKR--TLLRYERN-------------------------------KLQAHW-DLHAVVLPMLGGKSTLANRYSGYDIDEMVVGYEPLACDK-EWEVMIDKREEAFF----MDRPESYVLANSLMLKRARRFLSAFQRDCNAQVLYVHTAELAEALGAKVVFCGSVNPAVIK----ASSRA-KEMDADELRRCLKLADEQD-RANKAYC--WKHDIRHAGEFY-----SYSDVGERVGVVLQR-----SGVIPLDQRSDAARRSL--HMAKSKRDQINTAYTICRDRS-----------YVPWVRAIASRVVEGYMGAAMPEEAAACNSYAAWARVIQAAEQH---------RLPEMPLG---NTERSW-SEQFPYGPGNSRFALVRIADWLR---GVSAGP-DDYLWLRQ------LLNRN-------DCSYERAACTAVMGDVF----SY-IA-P--------EL-NR-----YI----ALLPLGSLAPLDYA---------EVSKAIHALVRGTRTLLGAELTTLG-ASLCE-------YWDCLAGRYLGAGD---MEKEIADRTTEQVPRVYIENDGS----RSAEVFNKVFAEEVRQLLFTTINDGGAQMRAGSSITEDFDTFLEYRKKWVRPG--SVTGSPKSDVYLQVVGDREAQ--VAELADDIA---AMGTYVLSKVRLNKAATFE-FADFPNIVRNVLRDYVPNSFTRYFIKNELAKLKGRALFPSHVVHYIVGQFVLYSLMQGLPLEKVRLTAGSEDVMNDHSL-WMAAREFTVGLMLDYDNFNEKHEFADMQMIINELKGLYRVAGVLNSDVSAMIDWVVEAYDRTVL-EYGDHLYAFGHG-MLSGQAPTSAINNIINGANKRVIRRQITSLTGLSVMTNRTSGGDDVAAETNDLYEAAVVIAVGQKMNFAFSTHK-QLVSSGFYEFFRLMVDDTGVYGSLPRALGSICSGQWSNSIKAKFVDPASKLGSVVEMARKLTRRADCNITFMDKICRVAFEKWATYGEKR----LVEGYIHGRRADGA-LGVPMADGTILEVDP-IHQ--PDHEEVELVGVPYDASLVVARDQVAAAVAVVGQEFAEDEVRLAKRMASTVFKANVAAMEGAGA---AQVIGAWAG-------------------PSAVRVRNRKNIPLIPREKRLRGLEGFKVPY-ERYREEVRAMERAGAKYDAL-SAAVTKRGRKRLAERVALD-CGVNAERLLY-WKEELTLYGCGTIL-LTEDYYSLAQVL----AVITAPEVSDDSMSLRLAEYAMALDTAGVLSY
>QCZ35876 Penicillium italicum chrysovirus (4)
-----------------MTVSGRSSWQNGKTTNAMRAGKLATERDLESANYGSRSVEKLRHERAVGNLNRGRFLGMNKWSDEQLKHSMARYE--------------------------DLAATRHNLFAVIMPSGCGKTSLARTYGMVDVDELVSRA--------EHDQYVEMRNEIVC------GRGDWHDHNTLWFARLNQTLALLDYS-VPVVIFVHTEETALEIGAKPVACLTLETTAHE----MNIRGRGPKFREFSRESLRSCKPSD-RVPNQYR--FKSNKELEAFFLEVM--NVSGLPVGAPFKYST----SIWNSSYSRDVPGWILRG--ERAGTQQVSINELRLLFEQGK-----------VPKE---CVDYYVRASY---VPTQFDFGVTMFEWSQALGQLPGC----------YNSKREF---DTLADL-MGVFPPHSPKEVTRSNVTLRTLCHTFDILSMP-DAKEIAS-------YHVGE-------GHTFVTNLLANWKGITQ-------------------FT-TV-----SH----LVFPWFKVCERDWS---------DKMKTLHSLIRCSKFFMNTRITEKD-RQALM-------YMDLLVGRGEYTVD---EMAEVELRTDDTYNTKHLSYDPNRQV-FTNQQYKKDFITSVEEAYVRLKIEPKP-VN-----VDGFIDFYHRRASWLTKG---------GLVYNKLPPEMKKF--GGQVFDAIY-----NTCREIQGRHNKKSLFE-VYELAEVLQGA--NENNFNLTKTQIKYEVGK-KDRTLLPGTLVRFVVFTYVLYLAEKQGQIGSVRLNTDSEVDI--RYF-DKKMCTGVFHVLYDWADFNEQHSAWEMGVVVDYLKHLIV----APRDYAVFVEAIVAGMYNMGLHDRDGNVHKIWRG-LYSGWRGTTRINTVLNFCYVHIALQNVERLFGVRVVLYVDHGGDDIDLGLSEPAVMPWFLEVMDAMLFKANKWK-QMFGTR-SEFFRNTICDGRVYASPTRALASFVAGDWEGAGRATVKE---RVVSLLDQIAKLRRR-GCSEELCQGLTIATISHWCRIKDGEDWLSLPAEIIHGHPDDGG-LGVPDRDNNFWRLEE-RVP--EINEEWYKVVVPDYKASRDYVNVLARDVEKFSLVI-EEREKLARKLSEDSYDIEKSVDH-------ERWKHLLNF-------------------RTRVVAKELAVEPMEDSVVFEGFLE-YEIEE-GTEKK-FDLASRYQEFVSYL-SLNGRAITKEELLDLMSDGEVCLEAIEFQG---DIYYARLVPEFIAYRATMFCKE-AI----NKGVCDAISAQLFFRTICWMSASVFKHAI---
>AZT88567 Penicillium raistrickii chrysovirus 1 (4)
-----------------MTITGRNSWQ-GRETNAVRASRLATERDLESANYGSKSVEKLRHQRAIGNLNKGRFLGMNKWSDEQLRQSMARYD--------------------------ELATSRHNLFAVIMPAGCGKTSLARTYGMVDVDELVSRA--------EHDQYVEMRNEIVC------GRGDWHDHNTLWFARLNQTLALLDYS-MPVIIFVHTEETALEIGAKPIACLTLERTAHE----MNIKGREAEFRNFSRESLDSCKPSD-RVPNQYR--FRSNKELEVFFLELL--NVSGLPVGAPFKYSE----SVWNNSYARDVPGWILRG--ERAGDGSVSINELRLLFEQGK-----------VPKE---CVDYYVRASY---VPTQFDFGVTMFEWSQALGQLPGC----------FNEPKHF---NTLADL-MQVFPPHSPKELNRANVTLRQLCHTFDILSMP-DAREIAE-------YHVGE-------GQTFVTNLLANWKGITQ-------------------FT-TV-----GH----MVYPWFRVCESQWS---------NRMKTLHSLIRCSRFFMNTRINERD-RQALM-------YLDLLVGRGEYKID---EMAEVELRTDDTYDTRHLSYDPARQV-FTNQQYKKDFIGAIEEAYVRLKIEPRP-VN-----VDSFIDFYHRRATWLTKG---------GLVYNKLPPQMKKF--SSQVFDAVY-----ETCREVQGRHNKKSLFE-VWELAEVLQGA--NASNFNLTKTQIKYETGK-KDRTLLPGTLVHFVVFTYVLYLAEKQGQVGSVRLNTDSEVDI--RYF-DKKMSTGVFHVLYDWADFNEQHSAWEMGLVVDYLKHYIV----APKDYAVFVEAIVAGMYNMGLHDREGNIHKIWRG-LYSGWRGTTWINTVLNFCYVHVALKNVERIYGVSVCLYVDHGGDDIDLGLSEPAVMPWFLEVMDAMLFKANKWK-QMFGTR-SEFFRNTVCDGRVYASPTRALASFVAGDWEGAGRATVKE---RVVSLLDQIAKLRRR-GCSEELCQGLTISTISHWCRIKDGEDWLSLPAEIIHGHPDDGG-LGVPDRDNNFWRLED-KVP--EINEEWYKVVVPDYKASRDYVNVLARDLEKFALVI-EQREQLARKLSEDSFDIEKSIDH-------DKWKHLLNF-------------------RTRVVSKELAVAPMEDEVIFEGFLE-YEIEE-GTEKK-FDMGARYQEFVSYL-TLNGKAISKEELLDLMSDGEVTLEAVEFQG---DIYYARLVPEFIAYRATMFCKE-AI----NKGVCDADNAQVFFRTICWMSASVFKHAI---
>AYP71812 Penicillium roseopurpureum chrysovirus 1 (4)
-----------------MTVTSRNSWQSGQITNAERASRMATERDRSSANYGSKSVERMRYAKALGNLNRGRYLGMNKWSADQLKHSLVRYD--------------------------ALAKERHNLFAVIMPAGCGKTSLARTYGMVDVDELVSRA--------EHDQYVEMRNEIVA------GRGDWHDHNTLWFKRLNQTLDLLDYS-MPVIIFVHTEETALEIGAKPIACLKLRPTAHE----LNIKDREGKYRDFSREGLNSCHPSD-RVPNQYT--FGSNKELEAFFLEIM--NISGLPIGAPFKYST----SVWNASYAKDTPGWVLRG--ERAGDPTVSINEIRLLFENGK-----------VPKE---CIDYYVRASY---VPTQFDFGVTMFEWSQALGQLPAC----------YNKQQKF---DTLGDL-MGVFPPQSPKELSRANVTLRQLVHTFDILSHP-DAREIAE-------YHVGE-------SQTFVTSLLAEWKGILQ-------------------YT-SV-----GE----MVFPWFRVCQREWS---------EKMKTLHSLIRCSRFFMNTQITEKD-RQALM-------YLDLLVGRGEYTID---EMAEVELRTDDTYDTRHLSYDPNRQV-FTNQQYKKDFIASVEEAYVRLKIEPRP-VN-----VDSFLDFYQRRASWLTKG---------GLVYNKLPPQMKKF--GAQVFDAVY-----EIVKEVQGRHNKKSLFE-MWELAEILQGA--NESNFNLTKTQIKYETGK-KDRTLLPGTLVHFVVFTYVLFLAEKQGQVGSVRLNAGKDVDI--RYF-DKKMCTGVFHVLYDWADFNEQHSAWEMGVVVDYLKHYIV----APRDYSIFVEAIVAGMYNMGLHDREGSIHKIWRG-LYSGWRGTTWINTVLNFCYVHIALRNVERLFGVSVVLYVDHGGDDIDLALSEPSIMPRFLEVMDSMLFKANKWK-QMFGTR-SEFFRNTVCEGRVHASPTRALASFVAGDWEGAGRATVKE---RVVSLLDQIAKLRRR-GCSDELCQGLAVSTISHWCRIKDGEDWLSLPAEIIHGHPDDGG-LGVPDRDNNFWRLED-KVP--EINEEWYKVVVPDYKASRDYVTVLSRELEQFSLVI-EQREKLALKLAEDSYDIEKSVDH-------ERWKELLNF-------------------KTRVVSKELAVAPAEDEVVFEGFLE-YEIEE-GVEKK-FDRAARYQEFISYL-SLNGRAVSKEELLDLMSDGEVTLEAVEFQG---DIYYARLVPEFISYRATMFCKE-AI----NQGICDAESAQIFFRVCCWMSASVFKHSI---
>ASA47309 Hubei chryso-like virus 1 (4)
---------------------------MELDLSILKNASGVKLRKRYCVTLDDSPCS--FDSNSFDCSFGFGRLGST--SFAMLSDRYQAAE-------------------------------VPGLYAIVIPAGGGKTTLAKFFKQLDVDKVLPPA--------FETELRKIRMSTFNSVSGGGTRASWLRHNSIWARYLSLSLGNFDFRETPRILFIHSHEIATVIGAKVVGILLPEEELHE----RWVSDRDHEAKALSYENREFLFRYAKSLPNMFI--YGSSLDLYRLVSNIIVNTIGYAPGVSEYLNVSEIDMVMLKQGYDITIPTRIKVG--KF---DYDDLDSIIDWCKAER-----------CPWW---YVSMWCEKYSPGLIADGA-YSLESYPWLHLCYSMNTI--LRNRRVSCDISKAMV---KTNLDW-FGFFPHVDTLTESRAGVSLRSVFKYLDPVYID-EYLILMLN------CHVGS-------HHSFVTSLVVYYLGVIQ-------PMRA--------EL-RN-----KV----LDCGMLLIPEEHWV---------SVHGDIHKLVRASQLFFGLSLKDRE-YASLQ-------YTASLYGRRNYSLD---PEAEIVKRQQTRLDTKCAQLHNG----VNNEVYIEDFKAGVRLAYNRLGKRSK--LR-----WNNFGEFYQQRYQWAAAG-----------SVTNVPPSMHKFKEVTELLAEVR-----GQIVHLSMDSNKKRAME-KLSGPAELARYLSDNWAYNVTSLAPKPNEPA-KNRVLMPGSFLHYVAMSYILGMVERTGDVGAVRVGDPDDNNL--SHF-DLRLTSGTYNFMLDFADHNAQHSSLEMGLIIALLEEKFANKS-DASDLNFFINWVVDSFVNMQI-RVGLDNHKVISG-LFTGWRGTTWINSVACQAYVYVGTQACKRKYGSIEIEYFEGAGDDVLMKFNSAKDAFRFYGAMQACGFDMQSVK-QMASHRRTEFLRTISSNGHLVCCVNRVLPNFICGDLERSSDG-MVD---RLGGCYATVKMLFRR-GLSEHITKVIYKSYLDKWARVKDGDVYRDIDRTYLHAPTEQGG-IGLPDADDNLWYLDN-PIS--LRTYKTRVVRGPNN-ASLDYARHLTTDLASKGLHV--HEGRLLERLMSDVYSTDNQ----------VEISDIVNV-------------------GSKVLALISPTTKVDKAVLDEVLAD-VDDERVREYKKQWGLYNKYKQCISCV------EESLEVLLDKLGINIDVVALEELRF---ASNHCFLVPEYLLYNIGTYYRS-RV----AFRMMSITEAQYYFNVACSTAKAAFGEDLML-
>AYD75734 Zea mays chrysovirus 1 (3)
-----------------------------------------------------MYKNERRISREYRAQLGCTRTSIE--HIRFIESSASRYL----------------------------DRQIPGLYAIIIPSGGGKSTMCSEFGFIDVDDVVGDRE-------VMEGLVMHRREMIR-----TGERGWKEHNDSWYTMVNDVLRRYNFSEEPNIIMVHSEEFALEIGAEPLVALVPSERLDS----QRLRCRNELERILAYDNRELVRRRT-HTVRLFE--YHGWTELGQFVSAY---AWDYLEMAAPFRFFRKKPRNGWPIGYADDVPLWVLQG--K--PCSGDDINNIERMHKLGM-----------VPDA---CYSYYTSSLY-NITEANVRHVEYSKMWIDICSRVYEA--------GKMQQVRKE--EIKTEDL-EKLYPFESEMAKKKRTVGLRKLLENTVWEDSE-TASEVLL-------NRRGS-------NHNLVTSLVIWTVGVLD-------SMRP--------EV-IQ-----AV----MNSGVLLIPDDRWI---------EIMKTVHDLVRTTGQFFGIPLKPKE-VQRLM-------YLHMLYGRFVYEVD---EQPEIEKRLRDLDALK-VAYNGVE---WTNEEYDRLELAGIRDAYKRLTDTVPD-MR-----ITDFIEFWKKRRTWAAKG------------STVVHEGEKYY--MVTFMDKVM--------KKIELRHNKKSLMEDEREGWRIIAGII-DKVGRNDTKLVPKFESAA--KRALMPGNLYHYVVFSYVLYTFENCAAVGDVRLGINRDQDF--SAF-DNKLQRKLASFDYDFADFNAQHSQRSMARVISVLAEVAD----PCETLTFCLNWLTLSFSKMEIVDREGQVNPIHSG-LYSGWRGTTWINSVLNHAYMYVARACYLKLKGTDPFVEYEGAGDDVDAQVRDFAVAGQLYAITIEMGLASNKVK-QLFGPK-SEFLRVSYEKDYAGASVARGIGNFVSGNWEGEG-GSIRD---RLVSTMDNVLTLGRR-GMNDGMVTGLRACVIDHIGRVFEGDSWRPISPYILHGSVLDGA-FGIPDGCGRVWRLKE-KAP--EPEGWAGLVKLPAMAMSRDWVSVMEEEVMTKGYVI-EDKQTLTELLAKDSYDVKGISERLGYDINKEEWDKYWNF-------------------KTEVIGYENVETDDYDIEMLHNFLS-WLDEGDNSELERLNTLEVLGRYVGMMKKPNGKVPTEEEWYGEYWLAHKKIAGFDTQR-----WSSVKCPQLVQSKIALWCKEWLI----CEESLAPVVARYIFLTTCNAYAQVYNFEV---
>CAH03664 Cherry chlorotic rusty spot associated chrysovirus (4)
-----------------------------------MTGGHKHKTPGTSQTDKKFAKKLAASMDNLKAGFATNKSVAD--YTMKLQSSMSRYE----------------------------ENRISNLFAIVMPGGTGKTRWAREYGLVDVDELVSPD--------EHENLYAVRKAVLM------QKGDWVVHNSEWANRVRFTLMKLDYN-RPVVLLCHTEEFAYEVGALPILAITMDEGVWR----KNIENRGYLGKMFSELSYESVRTHT--KVQMFK--ANSNEQVERAILRVM--SLVGIPSAAPLKYDA----DNPTPGYSAGLPDWVMKG--EK---DKCHLELLMDMYDQDC-----------VPKE---CMDYFCRNET---IPASYGFGITMNDWARVFGTITYY----------MRDIKHE---IPEGDP-EDIWPYSSDREKTRLNVNMKRLLTSTNLMDIE-GAKTLAA-------THVGA-------TNGFVSTLVSFWTGIQE-------------------LY-KD-----EV----DLMPLCLVGQANWV---------YCQKMVHDLMRQSRHYMNTEVEQQT-KQSIM-------YMDQLVGRRLFKPD---WQKEVDDRQGNHGFAQHMAYDPNTGT-WEVEQYRKDFNHALNDAFARVKSAPRA-LN-----IKDYADFFSKRGEWLTKG---------STVYNEIPKEHRQT--VVSIVDETG-----DLIRSVDVRHNKKSLFE-MSNVFHLLGD---KFELRNITKAVPKLNECGYKDRTLLPGSLFHYLMFSYVLEFVEKQAQIGSVRVNAPSDNDI--RYM-DKKMTQGVYHMMFDWANFNAFHSAEEMSLVIEKLAYVVP----APPDYDMFVKGVAASMWDMILMDPDGEVHKIETG-LYSGWRGTSFLNSVLNSCYTTCARMSYERIHKYDPFVYIDHGGDDIDGGIRNMGDGVKMPVVMEKMQFEAQKIK-QMIGID-SEFFRITFTASGAYGSATRALARFVSGNWEGSGVIPLRE---RISGLMDQMAKICRR-GFHQEVGHTLLSLAIAHWGRVKPDKDWLALPAVAIHGCEEQGG-LGVPDKDGCVWWLDK-EI---RGKVSDRKVLPPGKLVAEETIRNLAAELNRLNIDA-VHTGPVATKLAAMSFDERGE----------ETFETLEKA-------------------DAEVVKKVSVIVPKVDEHEFEKMMA-YVETN-RSVKKDLARLERYRMLEGHL-QTNGVTITSEDLAKMLQIN-LPEGALLFNP---SKYYRRLVGEEWAKVIEEYWLA-CM----QYAGYDKDKAEDVFETLTYMVSVVFKHHV---
>ARM36035 Bipolaris maydis chrysovirus 1 (4)
---------------------------------MQRRTQNDRERESQGERKLAKYIE--SSMDAIRGDFSSSKTDHD--YTLRLENSMSRFG----------------------------DRRIDNLFAIILPAGTGKTYLAKKYGFIDVDKCVTYN--------EHVLLYHERKKILE------GEKRWADHNENWNRKVRGTLEMLDYS-RPVVILCHSEEMAFEIGATPMIAVLLREDAWR----ENIKDRTKLGKQFSELNRLTVEKHT-RKVQVCR--AKNNDIVEKLVIRAC--NAYGIPVACPNKYTT----DV-NPHYGVSCPEWIMTG--DV---DKLDINVLLSLAESDE-----------IPKE---CADYFLRSQN---MPASFGYGQSMGDWAEWMVKVRYS----------SNEPKEL---DLSKDW-MELFPYANDREKNRMNVGLKRVMENTNLINDD-EILDILR-------HHVGE-------NHQFVTMLVCYWAGIGR-------------------FL-PE-----AD----LLRPMMKVNFTWWK---------VVMKEFHTMVRINDYVMNTKIESEEHRQSMM-------YLDCLLGRRIFIAD---EDAEIKDRTGSDGGMTHLSYDPVARR-WSVEQYRKDFMFALENLHIGMIEKPKD-SG-----VDSFAQFYARREERMTKG---------SLVSNTIPREYLEY--TVKIVDDVN-----NVVQEVTKRHNKRSLFE-CFDAIGMMTD---RFELFNVTKAVEKLNENGHKDRVLLPGSLLHYIVFSYVLKCAEAQEQLGSLRLNAPPDDEM--RYI-DTKMHAGLAKLLYDWANFNVQHSSEELATVIAFLGKVVH----SGNDYKEFCDLIANAMFNMVLKKRDGTLVKLDKG-LYSGWRGTTWDNTVLNGCYTGVAKLNFMRLYKYDCALFADQGGDDVDQEFAQPEDTYRMLAVFDRMGFEATKSK-QMIGKN-SEFFRVTITRTGAYASPVRGLATFVAGNWEGTGNVSVKE---RVVSLVDMAWKLIRR-GVDAAFMITLTEVAITHWAKIRKDLDWMKIPQEVIHGAEECGG-MGIPDKDGMVWIVEP-PIP--DPENKLQ-VAVPGKLAAMDYIAVLDKELRSNNISI-ERWELVAEKMAEGAFDVYKD----------GEFEVLLDY-------------------KGTVKERKPVVVPKWDEMAFRVLME-FEGSK-KTVAKQMAKLERYESILPYL-SVESREVGKKAILEALGIH-GNMDVLDFKG---DVYYRRLVGEPFGRLVTNFCKT-GL----FLDELGKEQAEELFKTLCYMGSKLFDHHI---
>ADU54123 Fusarium graminearum mycovirus China 9 (5)
-------------------------------------------------------------MSTFSASYSGTTVHRQ--ATLDYTSGEVEDF--------------------------EKLAAWDSAIAVVAPVCHGKSTLASHFGGYDADDLVADEGLGREEDPEWEEYCAHLPAPGE----QQTQHALQEANRIRFRRLQRFFSICVPDSNAPVVYVHTLECAHKLRLNVKLVLEIDLGAIS----ESERF-ADMTTTDAEQYLESIRRQQ-SANREFA--VRHGYSRPHYCP-----SYTDAYYAAKRVVERDCSAHLRPNFYTEHISPQLASA--DPVVSLINKCTTVLSTNAFGK-----------YEKA---IAARAMSNLYQEAALNVTHQHHNHARWASEIHRVATPAYYANLKTFLTNREPIK---ADEETI-RAAFPIAAGTPKFAVVHVSDWLKRDTTEY----NGLAWSTQLLTTQRHGNAS-------ACSYERLLSTMMYDKILEDNPKYA------------KM-RD-----AS----RRLKLGLLPASEFA---------KRSSACHNLIRISGTVFGEVMPESQ-IGLLT-------YWSSLAGRSQEEVD---IEKEAAERAVMSAPKRYYSRALGR---WSGEEFDARLHRAIVHGFNETTTEISDKIYDIAEWATDFDEFLKHRKQWVKSG--SATGAPKTDLYLAVPAEYRNM--VSEVAESVAEGVSLTLHRVRRLRLNKSATFE-FPEFVQIVKDALRDYKPNSFTRYFTKKEVGRAKPRSPSPSTLMHYIVCCFVLTLVEKGSPAKGTRQQARSDQQRKDHWL-WVETYDRVTALMMDYVSFNEQQEDKHLKDLINSLKGWYSQFGLLTTDMKWAIDWVQESFDNIVL-EVGDKHYQFMNG-LLSGWRMTSFGNSWLNKAYMAVIKEQVLELSGRVVLEHAQSGGDDVMALETSLSNAHITLNIGQAMGFSLKAIK-QLISNKYREFFRLFATGSGVYGSVCRIIGSAASGQWSNSVVGTLVEPSVKFASVIDVMAKIMRRSDLPLAFGECMTACMYDKWARIEDKR----MTVAVLHGTVASGG-RGIPTADGTMYELGGMKIMA-PRQSVVKLHGVPHDASNVAVETMRQGARSYVDESELLPAGTVAVGMANRVFHSALAQAQGIGVAQLAVPSDVEYY-------------------QQQPSITKVLTQGPVNDCRYR-----FWDKF-RELDNKLSSAKRAEAKLSSI-EQVLSTAGYNKALDSIALE-CGVEAARLRN--KMDWTLYGYAR-VALTEDYYDD--VV----WLATLCADDESNMNYIAAAFATDLSN--MMRY
>BAO20927 Magnaporthe oryzae chrysovirus 1-B (5)
-----------------------------------------------------MAGG--YDEDVGSLGSGEPVFGAS--YTNIWHSTLLAAE-------------------------GSVAHSGPALYAIVLPLSCGKSSLASVLSGYDIDDMVVNSAALHADD-EWRTMLDARSKGWA----YEDKAAYRLANDLMLRRARRFLRAFEGDDNAPVVYVHTRELATALGLRIIFDGYVEEAAW-----LGCRRQLESDAVTRDRDLRAYRGQV-AANRAHA--IRHRQPEPVPYT-----SHSRLAEAAEAAITR----AGLCAGSPRDLADRTKLC----GAPPQIMLDLAHSICRDRH-----------RPAWLRAVAAKLLRYRMGEVLPQEALAADNYSEWARVIHATDQH--------RVAEAPAQS---LRGQNW-SEVFPYGAGNSRFALVKIGDWIDCTGTSAMG--FGYEWFRQMVT---RREGT----------YEQASCMLLMGDVF----DY-MA-P--------EL-HP-----LI----QRLPMGSLRLEHYA---------EIAKEIHRLVRSSVTLLGRRLDAGQ-LSVCT-------YWDCLAGRYLGSGD---MEKELADRTSEQKPRVWVSRDGT----QSADRFAHEFACEVRALLHQTIADGGEQMRTVTDMVASFDTFLEYRKKWVRPG--SVTGSPKADIYLEAVSEREGM--IAEVADDIA---AMGTYVLANVRLNKAATFE-FAEFPAIVKRVLADYVPNSFTRYFIKNEIGKPAGRALYPSHLAHYVAGQFALYALMKAQPIPKVRLASERDVAMDEHWM-WMQAREFTVGVMLDYDNFNEKHEFADMQLIMRELKGLYRTAGVLSPDLKTMIDWVAEAYDRTVL-EYDGELHSFKHG-MLSGQAPTSAINNIINGANKRLLIRQVEELTGRVIFQKRTSGGDDVAGETYSLYDAYLAVKCGQQMGLAFKDIK-QLLSSDYYEFFRLFVSVKGVHGSLPRALGSICSGQWSNSVKAKFVDPAAKLSSVTDAAFKIARRAGGNATFREKLCATAFKKWASYNEQA----LVRGFIHGERHSGG-LGVPMSDGSVLRIEP-IQW--PDEERVRLKGLPKDASQVVVEDAVKQATELVGPDSVESAEVVANRLSEQVFKANVAAMEGSRV---GQLLGSWEG-------------------PRHVRVHEVLRISEADVAATAPTAEEFRAAY-AKHKTIIEYYRKAGAKYDAL-AGVVKPKAREKLARASCNG-TPCDYKKLYF-WKEHLTMYGCGTYL-LTEDTYDAASML----ALVVSSELSNEAVSRRLAECAVALKRAGLVSY
>ADO60926 Grapevine associated chrysovirus 1
------------------------------------------------------------------------------------------------------------------------------MFAFIMPAGHGKTTIAHKYGFVDVDMLVTRK--------EHDDLAEDRASILA------GQQTWMEHNTKWYARLNQTLDLLDYS-MPVIILVHTEEIALELGARPIGCLKLRRDIFE----TNIRDRDDLGKTFSRLNYTTLHTSK-QVPNQFS--NLTNRDLEGMILKIL--NLSNMPIACPHKFDE----SVWNDSYDRTVPKWVLRG--ERAGDRDVNIHDLVRMFENGM-----------VPKE---CVDYYVRHSY---VPTQFDFGVSMFEWSVAMAEIPPK----------LNKPEKF---DVSADM-IEVFAPRGSKELHRSNVTMRQLIQTFDIFSHD-DAYEIAS-------MHVGE-------PQVFVTSVLSAWKGILQ-------------------NT-SV-----NF----IVKKWMGVNFHHWS---------DVMKSLHSYIRCSRFLMNTEITEQD-RQSLM-------YMDLLVGRGEYQID---EMAEVSLRQSDTYSSKHLSYNPDLKA-FTNEQYIKDFSRSVQIAHMRIKHNPKP-LQ-----FTTFTDFYRARHTWITKG---------GLVSNTLPKGMKQF--SAQIFDAVA-----ATVEEIEGRHNKKSLFE-MNELYDILVGV--NRHNFNVTKTMIKYEVGK-KDRTLLPGSLAHFIVFCYILMLAEKQEQIGSVRLNAMGDGDI--RYF-DKKMSTGTFHVLYDWADFNEQHSAWEMAQVIKELETVMP----DTPDYHLFCSAIVEGMYEMGLQDKEGHLHKLWRG-LYSGWRGTTWINTVLNFCYVSIALLNMERLTGVSVVLMVDHGGDDLDLVLSEPSVMPTFLEIMDNMLFKANKWK-QMFGKR-SEFFRNTISGARVYASPTRALASFIAGDWEGAGRATVKE---RVVSLLDQIGKLRRR-GVSNEMCQGFTMSCISHWCKIKDGEEWMNLPEAVLHGVEEQGG-LGVPDAANQVWILDK-NVP--EVNEEWYKVVVPDYKASKDYVKVLSDEMARFSIVI-QRQEELAQKLAVDSYDLDKSVDR-------IAWRKLLQF-------------------DGKAIAYRNIIEPMVNDDIMSSFVD-FQIDE-EMTRK-FDKASRYQEYINYL-TVEDHA----------------------------------------------------------------------------------------
>T00494 Agaricus bisporus virus 1
-----------------------------------------------------------------------------------------------------------------------------------------------MLSGYDSDQIIGWAEDIPNFDVEYACISHTRAKAVV--------GEDIAHNLSCYSRLRTALSNINPDDNAPFIFVQTCELAEAIGVQIAMVLIVKEGIIQ---------QTDRYKSLSREEQKTLKHVH-DVQNNHN---KLWVEKYKYTHRVVL-SYNDIYHKVKGLYIS---VGCVKSSFGTDD---VLSGIDEYTYDAREKVNEVSNLLKESK-----------HPAT-KAVCARYLQQNFQAAAPDYANASCSHVAWSRWVNAVKSHVRTESAHYPTNNMVMAM---CDEEYV-IENFPHQAGSDKFAACHISTVIKDHMDKLKKPTNGRPVFVQTA----CLIGSVLKNKDIQCSYEKLLSFILYEMFL-------------------YTTDV-----EMHKLWSSVVYSPVDKDTFF---------LCAEYAHARIRTSGTYLGIKLTGRP-TDVIYVVSAMFSLVECMAKRIWHKSL---TIVLLIGRRRGSGLMEC----------LSEEEYNIRFNNAILNCYSHMTTGYSAKFGRLANDVESFKSFMQLRK----PGHSQVPGNRCTKVIIRLTEHMAEL--DADPSAGEL---LTDPIDRIQLRLNKSTLLN-FLPVVEAVEAAWRNYDPNSFTGVFWKHEVGKNASRSLWPAHLVHYVLVSMILHLIDKSGEIPGSRNNAPSDRQLKDHWM-WSECQDFVP-LMMDYANFNEQHSIEAMKATIQPLRDVYAKAGVLSKDLADAIDWVVKSFDQICAIDENGDLRRFTHG-LLSGWRCTAYINNLINIAQYEVGRQQLHEFFGMSSSYQFDTGGDDGCADEKDLVTAYSLLRSMTAMGFEFKDIK-QLISSGTHEFFRLLITPEGVFGSVIRMLASAASGQWSNSVRAKLVDPLSKMTSIMDIKHKLWRRSGYNDDWAEQLQHYMSLKWVDPESPK----DLTNFVHGQKSTGGFLGIPDCQGRLYELASVSGI--EKPSKIELRSFPHDASEQLLNKLAPDIEQMVGADQMEDMERIAVNMSKMVFVGNVASGFSPAIASKMVESTNLRK----------------------VRAKRTGRVFAVDNTSPLTIDD-VRKDL-DLWYPTIEDIKKVIGDYSSM-SLLTKPTSHETLLMKLSVKHNVKLYSRLHYMLMAEPDITGLGPIL-ATEDYYKDLLIL----SFLTAEKLNARGVSQKFSDYAVDGNG------
>CBY84993 Tolypocladium cylindrosporum virus 2
-----------------------------------------------MAIKFSTASAFSEQKATMGASYIGEPSGA---GTLLMPNERERIG-----------------------------VGKLHMHAVVLPVLCGKSLMCHKFSGYDIDDIVVNEEAFKCDQ-EWEEMIDARERGYF----GGDNSGYLTSNRIMLRRARRFFDLFVGDGNAPVLYVQTAEMAEALGAEIIYVGSVARGVAA----ATPRY-QALSDEEQRLMLKLLIEQD-NANEVYC--ARHGLQYDGISN-----GYEVQAQRVSERLRR-----CGLNALTSASQDALDRL--YLETSFRGRLNQSCAIACNAE-----------LTGWVRAVAAREAQVLVGAALPQGAGQVHNHVRWARVIHALEQH------ALAVVPGPKPV-----RTRW-SEKFPYGPGNAKFALAKIGDFL-ESVSERDYQ-NGYAWFRQ------LLNRD-------DCSYERALCHLIMGDVW----CY-VA-P--------EL-KP-----LV----ESLRIGGLAPLVFA---------EVCKGIHTLVRDTKSMLGAALNTHG-LALCT-------YFDCLAGRYFGEGD---IEKEIHDRTVSLEPRHFIMPDGS----KSEAEFDMRFKNAVADVLHSTLVDGGARILRASKITKSFDTFLEHRKAWVRPG--SVTGSPKTDVYIKVVGDREMG--IREVADDLH---MMGTYVLSRVRLNKAATFE-FEKFPELVRDCIGDYVPNSFTRHFIKNEIAKVKGRALFPSHVVHYIVGTYVLQLLMKAAPIEHARLIPDEATPRDEHWM-WMEARDFTVGLMLDYDDFNESHEIRDMQMIINSLKGVYRRAGALSPDLSAMIDWVVEAYEKMVF-EFDGKQYHFLHG-MLSGQAPTSMINTVINTANKRVIREQIFALFGESVMTKRTSGGDDVAAETYDVFQAAMIVKVGEMMGFAFSTHK-QLISTSDYEFFRLFVSAEGVYGSLPRVLGSLCSGQWSNSVKAKFIDPASKLNSVVEMARKAARRAKGNITFLEKLCNAAFRKWATFGEHE----LVDGYVHGPRNKGG-LGVPMADGSIYDIEPIPV---DDTPPVELLGLPDSASRVVAKEQISDAKGIVGESGVVAEDQLAQKMAGQVFRGNIAAMEGAMVGQILSDARVPPT-------------------VVNITGVKSIRREHYDRHGHDVHV--FRRDY-ARLKHRTDALKNAGARYDAL-AAAVKPGYRRRLAHVVGLT-YAVDGDLLYY-WKENLTLFGCGTYL-LTEDYYNAVQLM----ALVTAPGYSDNEISERLAYYATALANSNMMNY
>APG76052 Wuhan insect virus 29
---------------------------------------------------------------------------------------------------------------------------------------------------------------------------------------------MLSSNTVRIK-----------------------------------------------------------------------------------------------------------------------------------------------------INRCYSLCVNKS-----------VTPWIQAVAARVLEHLLGAAVPQEALHHHNYHLWARIIQAVEQH---------ALPDVQG----EPDYDW-SEKFQYGAGNSRFALGRIEDWLGLTNRALYK--RGYRWFKQ------LLNRN-------DCSYERALCMLIMGDVW----AY-VA-P--------DI-GK-----VA----DRLRIGGLDPLVYV---------EVGKAIHTAVRGSNTLLGRKLLTRD-LAVCS-------YWDCLAGRYFGAGD---MEKEIADRTSDLKPKVFIMEDGS----RSHEGFMVEFRRAVKEVLSSTVADGGEKMRRGLDIAKDFDTFLEFRKSWVRPG--SVTGSPKTDIALKAVGERETM--IAEIADEIH---TMGLFVLHKVRLNKAATFE-FPEFVGIVKKAIGDYVPNSFTRYFIKNEIAKPKGRALYPSHVLHYIIASYCLHLLMKGLPIEHARLVPEESIARDEHWM-WRQARDFTVGWMADYDNFNESHEIEDMQAVMHSLKTVYRQAGAMSDDLRHMLDWVIEAYEKTIL-EYEGGLYKFKHG-MLSGQAPTSAINTVMNASNKRVIRRQMHVLYGESVMNKRTSGGDDVAAEVYDAYQAALLIKVGQMMGFAFSSHK-QLISTTNYEFFRLFISSEGTYGSLPRALGSLCSGQWSNSVKAKFVDPASKLSSVVEIARKAGRRAYCNVTFMDKVCAVAFKKWSTYGEQQ----LADGYIHGARDKGG-LGIPRADGSVYDIEP-LAK--PKAEPVVLMGLPDDASSKLAQRQHDEALPIVGRNGVESVKIAAARMSEAVFKGNIAAMESVKIAAARMSEAVFKGNIAAMEGVGVAQILGDPIPQQSVKIRSVRNIPRLPDDGTLTARH-YWKDS-KRLADLTDRISSAGRRYDGL-AQAVKSEYRRRLADTIALG-YGIDGRLLYF-WKEELTLYGCGTYL-LTEDYYSGAVLL----SLATTTKYTDTAVSERLAYYASALANSNLMNY
>ABX79996 Aspergillus mycovirus 1816
----------------------------------------------------------------------------------------------------------------------------------VLPMSCGKSTYALRFGGYDIDDIVVNERELACDT-EALDMFELRHQAVW----EGKAQQLLPHNQILLNRARRFFTKCSPDSNLMIVYLHTVELADALGIPVLACVELDRHTLA----SSARM-SASSPDVRAATLKIAEDQA-SANRVYM--QRAGLGAPRKCT-----SFSELDAYLTSVLSR----QCNETPETRAMISDLLHC-----KDERTRLDNLYSFLKRKG-----------MPKWAYAVAARNLQHALGDLAPEESHHHHNHPGWARYVHAVYS---CVTAKVSANPTVPRW---D-EDTV-RERFPLGPGSAAFAMFNIADWLHHT-PQSAWE-KGWRWAKQLMS---SPNGA---------SYERLAATIVMGDVL----SY-AK-P--------EY-AE-----LC----YRMPLGYLTTEQFS---------MVTQHAHALVRAGCNYLGEKLPVKD-LALFT-------YWHCLVGRHLGKLD---MEKEIADRTHMRAPKYWYYADGR----RSSTEFSVRLRSAIEKSYHYMAVVSRDKLLSYEEMVRDLGSFLKNRKSWVKPG--SATGAPKADIYLSTKQANEQL--ADELGAELL---DAAHLVIRKMRLNKAATFE-FPEFPKLVEDALAKFEPSSFTRYFEKHEVGKLEGRALYPANLLHYVVTSYVLFLAEKGGTIPDTRINADADQQLQDHWL-WSETREYVFGLMLDYANFNEQHEIEHMKLVIDELAYYYQRHDLLSAGMLEAIKWVSSSFDNITC-EHDGKMYTFNHG-LLSGWRCTSWINSILNVAYLEVIAQQVHLLTGVKVLTEKQTGGDDVAASTASLYDAVVILRVGEAMGFEFKAIK-QLMGSGYVEFFRLFVGPDGVRGSLCRMLGSAVSGQWSNSVIAKFIDPASKLSSIVEIARKAGRRCELNLSLMEKMSLCAFEKWAKHDDIV----IARELIHGTIATGG-LGVPTVAGDVYELEPFEVP--EHEDRLEMVGLPDDASMQAAQKVVAAVEEVLGPDTAIAPKVLAQEMSRAVFEGAAATSRGPRLA--QRLRKRRDY-------------------GAKPRVKRVKSVKPSDVTPRHIIQ--LRKAV-EANKDAIAAYHRAKNRYDFL-AAGVKQRYKPELAMRIAVDNPGVDPGKLFR-WREVNTLYGCATYM-LTEDYYEAVVTL----AIIESNTGSEDEVSRIAASYATGLAEAGFTMY
>QKK35389 Erysiphe necator associated chrysovirus 3
----------------------------------MSKFEHSVLSRRLPQSTRKGLVKLSRYASNGAQFLGANKAGLH--YEQRLANSMARYT--------------------------SLQDRRGNLFAFIMPAGHGKTTLAHKYGFVDVDMLVTRK--------EHDDLAEDRASIIA------GQQSWMVHNTKWYARLNETLDLLDYS-MPVIILVHTEELALELGARPIGCLKLKRDIFE----RNIRDRDDLGKTFSRLNYTTLHTSK-QVPNQFN--EMTNADLEGMILKIL--NLSGMPIACPHKFEE----SVWNDSYHRTVPKWVLRG--ERAGDRDVNIHDLVRMFEQGM-----------VPKE---CVDYYVRHSY---VPTQFDFGVSMFEWSAAMAEIPPK----------LNKPRQF---DVTADM-VDVFAPRGSKELHRANVTIRQLIQTFDIFSHD-DAYEIAS-------MHVGE-------PQVFVTSILSAWKGILQ-------------------NT-SV-----NF----IVKKWMGVNFHYWS---------DVMKSLHSYIRCSRFLMNTEITEQD-RQSLM-------YMDLLVGRGEYQID---EMAEVTLRQSDTYSSKHLSYNPDLKA-FTNEQYIKDFSRSVQIAHMRIRHNPKP-VK-----FTSFTEFYQARHTWITKG---------GLVSNTLPKGMKQF--SAQIFDSVA-----ATIEEIEGRHNKKSLFE-MHELYDILVGV--NKHNFNVTKTMIKYEVGK-KDRTLLPGSLAHFIVFCYILMLAEKQDQIGSVRLNAMGDGDI--RYF-DKKMSTGTFHVLYDWADFNEQHSAWEMAQVIQELENVMP----DTPDYHLFCSAIIEGMYEMGLQDKDGHLHKLWRG-LYSGWRGTTWINTVLNFCYVSIALLNMERLTGVSVVLMVDHGGDDLDLVLSEPSVMPTFLEIMDNMLFKANKWK-QMFGKR-SEFFRNTISGARVYASPTRALASFIAGDWEGAGRATVKE---RVVSLLDQIGKLRRR-GVSNEMCQGFTMSCISHWCKVKDGEEWMNLPEAVLHGVEEQGG-LGVPDISNQVWVLDK-PVP--EVNEEWYKVVVPDYKASKDYVKVLSDELGRFSIAI-QRQEDLAKKLAEDSYDLEKSIDR-------MAWKKLLAF-------------------DGKPVGFRDVIEPMVNDDLMSAFID-FQITD-DLTRK-FDKASRYQEYINYL-TVEDHAITKEQLVYLMSDGEVSIEAIDFQG---DIHYQRLVPEFISTRAVIFCKA-AV----NAEAVDVEAASTIFKTICWMSSKIFRHMM---
>Dothistroma septosporum chrysovirus 1 (4)
-------------------------------------MSASRQPPRLSQQKRKALISLSRFNPQESKFLGKNKSGQS--YSQQIEHSMARYI--------------------------GIRERRGNLFAFILPAGHGKTTIARKYGFVDVDMLISSR--------EHEYFVEKRLAILA------GADTWSGHNTEWYARLNRTLDLLDYS-VPVIILVHTEETALELGAMPIGRFVLERSVFE----RNIAARDHQSKVFSRMNYDTLVTSA-SVPNQVK--CKDMDELEECILAVM--NLSHMPVACPHKFSR----ANWNDTYHRTVPGWVLTG--ERAGDRSVDINYLRELFDKGH-----------VPKE---CVDYHVKHSY---VPTQFDFGVTMYEWSALLATFPPI----------MNKPSHF---NPLADM-VEVFPPRGSKELVRANVTMRHLVQTFDIFSHA-DAYDIAS-------HHVGS-------PHVFVTSILAHWKGVLQ-------------------DT-QV-----AD----LILPLYKVSFHGWA---------DAMKSLHSYTRTSRFFMNTEITEEE-RQKIM-------YMDLLVGRSEYKID---EMAEVTLRSSDTYDAKHLSFDPDRRI-YTNEMYKKDFSLSMQEAYMRIKTNPKP-IF-----QQNFKDFYSRRSTWVTKG---------GLVQNTLPKEMKKF--MATILDSVS-----NTIDEIEGRHNKKSLFE-VSELFEILVGV--NKENFNLTKTMIKYEVGE-KYRTLLPGSLAHFIVFSYILMLAEKQEQIGSVRLNAMGDGDI--RYF-DRKMSSGVFHVLYDWADFNEQHSAWEMAAVIKELEVVMP----HNADYHLYCAAIVEGMFSMGLEDRDGHLHKLWRG-LYSGWRGTTWINTVLNFCYVSIALKNLERITGQSVVLMVDHGGDDLDLMLSQPNAMPQFLEIMDDMLFKANKWK-QMFGLR-SEFFRNTISGARVYASPTRALASFVAGDWEGAGDATVKE---RVVSLLDQIGKLKRR-GVSNDMCQGFTMCCISHWCKVKEGEEWVNLPPSILHGKVEQNG-LGVPDTYNKVWVLNK-PVP--EISDEWYKLVVPDYKASRDYVKVLSQEVERFTMVI-ERQEDLARKLSEDSYNIEKRVDR-------IAWRTLLDF-------------------DGYPIAYEDAIQPMESEEVFEAFLT-FPENP-DNERK-FAKAARYQEYVQYL-MVGDRHITKEELVEIMSDGEVSLAAIEFQG---DIYYQRLVPEFISTRALLFCRI-GI----NLGEFTTEDADHTFKTICWMASKIFRHMM---
